# Supplementary material for: Omics Data Integration Uncovers mRNA-miRNA Interaction Regions in Genes Associated with Chronic Venous Insufficiency
Source: Genes (Basel). 2024 Dec 31;16(1):40. doi: 10.3390/genes16010040 (PMC11765502; doi:10.3390/genes16010040)
Supplement: Supplementary file 1 [file genes-16-00040-s001.zip]

Archive with 1 entries (1 files):
- genes-3346267-supplementary.xlsx
