# Supplementary material for: Omics Data Integration Uncovers mRNA-miRNA Interaction Regions in Genes Associated with Chronic Venous Insufficiency
Source: Genes (Basel). 2024 Dec 31;16(1):40. doi: 10.3390/genes16010040 (PMC11765502; doi:10.3390/genes16010040)
Supplement: Supplementary file 1 [file genes-16-00040-s001.zip › genes-3346267-supplementary.xlsx]

## Sheet: SUPPLEMENT TABLE 1
Number	Disease Diagnosis	Sample Type	Anaysis Type	Research Type	Methods Used in the Research	Number of Case/Control	Gene	Spelling of SNP in the article	miRNA	Post Link
1	CVI	Blood	Genotyping	Case Control	PCR&Direct Sequencing	Case: 254 Control: 508	COL1A2	rs3917	miR-382	https://pubmed.ncbi.nlm.nih.gov/23849651/
2	CVI	Tissue	Gene Expression	Case Control	İmmunoassay&Western blot&Time-resolved fluoroimmunoassays&Real-Time PCR	Case: 21 Control: 8				https://pubmed.ncbi.nlm.nih.gov/23238795/
3	CVI	Tissue	miRNA Expression	Case Control	H-MAS NMR Spectroscopy&UPLC-MS&Microarray	Case: 80 Control: 38	TGFBR1		hsa-miR-642a-3p	https://www.ncbi.nlm.nih.gov/pmc/articles/PMC5462754/
3	CVI	Tissue	miRNA Expression	Case Control	H-MAS NMR Spectroscopy&UPLC-MS&Microarray	Case: 80 Control: 38	EGFR		hsa-miR-718	https://www.ncbi.nlm.nih.gov/pmc/articles/PMC5462754/
3	CVI	Tissue	miRNA Expression	Case Control	H-MAS NMR Spectroscopy&UPLC-MS&Microarray	Case: 80 Control: 38			hsa-miR-4459	https://www.ncbi.nlm.nih.gov/pmc/articles/PMC5462754/
3	CVI	Tissue	miRNA Expression	Case Control	H-MAS NMR Spectroscopy&UPLC-MS&Microarray	Case: 80 Control: 38			hsa-miR-135a-3p	https://www.ncbi.nlm.nih.gov/pmc/articles/PMC5462754/
3	CVI	Tissue	miRNA Expression	Case Control	H-MAS NMR Spectroscopy&UPLC-MS&Microarray	Case: 80 Control: 38			hsa-miR-363-3p	https://www.ncbi.nlm.nih.gov/pmc/articles/PMC5462754/
3	CVI	Tissue	miRNA Expression	Case Control	H-MAS NMR Spectroscopy&UPLC-MS&Microarray	Case: 80 Control: 38			hsa-miR-216a-5p	https://www.ncbi.nlm.nih.gov/pmc/articles/PMC5462754/
3	CVI	Tissue	miRNA Expression	Case Control	H-MAS NMR Spectroscopy&UPLC-MS&Microarray	Case: 80 Control: 38			hsa-miR-136-5p	https://www.ncbi.nlm.nih.gov/pmc/articles/PMC5462754/
4	CVD	Blood	Genotyping	Cohort Study	ChIP-seq	Case: 1606 Control:1876	CASZ1	rs11121615		https://pubmed.ncbi.nlm.nih.gov/31570750/
5	GSV	Tissue	lncRNA Expression	Case Control	Microarray&qRT-PCR	Case: 32 Control: 6	POSTN			https://pubmed.ncbi.nlm.nih.gov/24497937/
5	GSV	Tissue	lncRNA Expression	Case Control	Microarray&qRT-PCR	Case: 32 Control: 6	ABCA10			https://pubmed.ncbi.nlm.nih.gov/24497937/
5	GSV	Tissue	lncRNA Expression	Case Control	Microarray&qRT-PCR	Case: 32 Control: 6	HOXC4			https://pubmed.ncbi.nlm.nih.gov/24497937/
5	GSV	Tissue	lncRNA Expression	Case Control	Microarray&qRT-PCR	Case: 32 Control: 6	CAPN7			https://pubmed.ncbi.nlm.nih.gov/24497937/
5	GSV	Tissue	lncRNA Expression	Case Control	Microarray&qRT-PCR	Case: 32 Control: 6	TMEM47			https://pubmed.ncbi.nlm.nih.gov/24497937/
5	GSV	Tissue	lncRNA Expression	Case Control	Microarray&qRT-PCR	Case: 32 Control: 6	BCP29			https://pubmed.ncbi.nlm.nih.gov/24497937/
6	CVI	Tissue	Gene Expression	Case Control	qRT-PCR&Western Blot	Case: 22 Control: 20	FOXC2	rs34221221		https://pubmed.ncbi.nlm.nih.gov/26808710/
7	CVI	Tissue	Gene Expression	Case Control	Immunostaining&Western blot&Methylation specific PCR (MSP)	Case: 45 Control: 30	OPN			https://pubmed.ncbi.nlm.nih.gov/25329616/
7	CVI	Tissue	Gene Expression	Case Control	Immunostaining&Western blot&Methylation specific PCR (MSP)	Case: 45 Control: 30	ITGB3			https://pubmed.ncbi.nlm.nih.gov/25329616/
8	Vascular Complications in Sickle Cell Anemia			Retrospective Study			MTHFR	rs1801133		https://pubmed.ncbi.nlm.nih.gov/30686687/
9	CVD	Blood	Genotyping	Case Control	Real-time PCR (Allelic Discrimination)	Case: 474 Control: 478	FOXC2	rs4633732		https://pubmed.ncbi.nlm.nih.gov/26420053/
9	CVD	Blood	Genotyping	Case Control	Real-time PCR (Allelic Discrimination)	Case: 474 Control: 478	FOXC2	rs7189489		https://pubmed.ncbi.nlm.nih.gov/26420053/
9	CVD	Blood	Genotyping	Case Control	Real-time PCR (Allelic Discrimination)	Case: 474 Control: 478	FOXC2	rs34221221		https://pubmed.ncbi.nlm.nih.gov/26420053/
10	CVI	Blood	Genotyping	Cohort Study	Sanger Sequence	Case: 12.531 Control: 119.387	PIEZO1	rs886144896		https://pubmed.ncbi.nlm.nih.gov/34358671/
10	CVI	Blood	Genotyping	Cohort Study	Sanger Sequence	Case: 12.531 Control: 119.387	PIEZO1	rs199524784		https://pubmed.ncbi.nlm.nih.gov/34358671/
10	CVI	Blood	Genotyping	Cohort Study	Sanger Sequence	Case: 12.531 Control: 119.387	PIEZO1	rs1555551738		https://pubmed.ncbi.nlm.nih.gov/34358671/
10	CVI	Blood	Genotyping	Cohort Study	Sanger Sequence	Case: 12.531 Control: 119.387	PIEZO1	rs1287162511		https://pubmed.ncbi.nlm.nih.gov/34358671/
10	CVI	Blood	Genotyping	Cohort Study	Sanger Sequence	Case: 12.531 Control: 119.387	PIEZO1	c.3455+1G>T		https://pubmed.ncbi.nlm.nih.gov/34358671/
10	CVI	Blood	Genotyping	Cohort Study	Sanger Sequence	Case: 12.531 Control: 119.387	PIEZO1	rs1272639030		https://pubmed.ncbi.nlm.nih.gov/34358671/
10	CVI	Blood	Genotyping	Cohort Study	Sanger Sequence	Case: 12.531 Control: 119.387	PIEZO1	rs914435870		https://pubmed.ncbi.nlm.nih.gov/34358671/
10	CVI	Blood	Genotyping	Cohort Study	Sanger Sequence	Case: 12.531 Control: 119.387	PIEZO1	rs1309877432		https://pubmed.ncbi.nlm.nih.gov/34358671/
10	CVI	Blood	Genotyping	Cohort Study	Sanger Sequence	Case: 12.531 Control: 119.387	PIEZO1	c.5403+2T>G		https://pubmed.ncbi.nlm.nih.gov/34358671/
10	CVI	Blood	Genotyping	Cohort Study	Sanger Sequence	Case: 12.531 Control: 119.387	PIEZO1	rs879551268		https://pubmed.ncbi.nlm.nih.gov/34358671/
10	CVI	Blood	Genotyping	Cohort Study	Sanger Sequence	Case: 12.531 Control: 119.387	PIEZO1	rs764571335		https://pubmed.ncbi.nlm.nih.gov/34358671/
10	CVI	Blood	Genotyping	Cohort Study	Sanger Sequence	Case: 12.531 Control: 119.387	PIEZO1	c.5769_5776dupC>CGCCGCCCG		https://pubmed.ncbi.nlm.nih.gov/34358671/
10	CVI	Blood	Genotyping	Cohort Study	Sanger Sequence	Case: 12.531 Control: 119.387	PIEZO1	rs1267754674		https://pubmed.ncbi.nlm.nih.gov/34358671/
10	CVI	Blood	Genotyping	Cohort Study	Sanger Sequence	Case: 12.531 Control: 119.387	PIEZO1	rs1317312583		https://pubmed.ncbi.nlm.nih.gov/34358671/
10	CVI	Blood	Genotyping	Cohort Study	Sanger Sequence	Case: 12.531 Control: 119.387	PIEZO1	c.2401_2402insTT		https://pubmed.ncbi.nlm.nih.gov/34358671/
10	CVI	Blood	Genotyping	Cohort Study	Sanger Sequence	Case: 12.531 Control: 119.387	PIEZO1	c.7204G>T		https://pubmed.ncbi.nlm.nih.gov/34358671/
10	CVI	Blood	Genotyping	Cohort Study	Sanger Sequence	Case: 12.531 Control: 119.387	PIEZO1	c.6879C>T		https://pubmed.ncbi.nlm.nih.gov/34358671/
10	CVI	Blood	Genotyping	Cohort Study	Sanger Sequence	Case: 12.531 Control: 119.387	PIEZO1	rs934897228		https://pubmed.ncbi.nlm.nih.gov/34358671/
10	CVI	Blood	Genotyping	Cohort Study	Sanger Sequence	Case: 12.531 Control: 119.387	PIEZO1	rs72811487		https://pubmed.ncbi.nlm.nih.gov/34358671/
10	CVI	Blood	Genotyping	Cohort Study	Sanger Sequence	Case: 12.531 Control: 119.387	PIEZO1	c.5404-1G>A		https://pubmed.ncbi.nlm.nih.gov/34358671/
10	CVI	Blood	Genotyping	Cohort Study	Sanger Sequence	Case: 12.531 Control: 119.387	PIEZO1	rs1194219351		https://pubmed.ncbi.nlm.nih.gov/34358671/
10	CVI	Blood	Genotyping	Cohort Study	Sanger Sequence	Case: 12.531 Control: 119.387	PIEZO1	c.1297-1G>A		https://pubmed.ncbi.nlm.nih.gov/34358671/
10	CVI	Blood	Genotyping	Cohort Study	Sanger Sequence	Case: 12.531 Control: 119.387	PIEZO1	c. 4167delC		https://pubmed.ncbi.nlm.nih.gov/34358671/
10	CVI	Blood	Genotyping	Cohort Study	Sanger Sequence	Case: 12.531 Control: 119.387	PIEZO1	c.7306dupG>GC		https://pubmed.ncbi.nlm.nih.gov/34358671/
10	CVI	Blood	Genotyping	Cohort Study	Sanger Sequence	Case: 12.531 Control: 119.387	PIEZO1	c.4636G>C		https://pubmed.ncbi.nlm.nih.gov/34358671/
10	CVI	Blood	Genotyping	Cohort Study	Sanger Sequence	Case: 12.531 Control: 119.387	PIEZO1	rs1159830405		https://pubmed.ncbi.nlm.nih.gov/34358671/
10	CVI	Blood	Genotyping	Cohort Study	Sanger Sequence	Case: 12.531 Control: 119.387	PIEZO1	rs766488224		https://pubmed.ncbi.nlm.nih.gov/34358671/
10	CVI	Blood	Genotyping	Cohort Study	Sanger Sequence	Case: 12.531 Control: 119.387	PIEZO1	rs1180950630		https://pubmed.ncbi.nlm.nih.gov/34358671/
10	CVI	Blood	Genotyping	Cohort Study	Sanger Sequence	Case: 12.531 Control: 119.387	PIEZO1	c.7174G>T		https://pubmed.ncbi.nlm.nih.gov/34358671/
10	CVI	Blood	Genotyping	Cohort Study	Sanger Sequence	Case: 12.531 Control: 119.387	PIEZO1	c.2268_2269ins TAGGAG		https://pubmed.ncbi.nlm.nih.gov/34358671/
10	CVI	Blood	Genotyping	Cohort Study	Sanger Sequence	Case: 12.531 Control: 119.387	PIEZO1	rs1379378985		https://pubmed.ncbi.nlm.nih.gov/34358671/
10	CVI	Blood	Genotyping	Cohort Study	Sanger Sequence	Case: 12.531 Control: 119.387	PIEZO1	rs1455194743		https://pubmed.ncbi.nlm.nih.gov/34358671/
10	CVI	Blood	Genotyping	Cohort Study	Sanger Sequence	Case: 12.531 Control: 119.387	PIEZO1	rs1306184925		https://pubmed.ncbi.nlm.nih.gov/34358671/
10	CVI	Blood	Genotyping	Cohort Study	Sanger Sequence	Case: 12.531 Control: 119.387	PIEZO1	rs756472966		https://pubmed.ncbi.nlm.nih.gov/34358671/
10	CVI	Blood	Genotyping	Cohort Study	Sanger Sequence	Case: 12.531 Control: 119.387	PIEZO1	rs587777765		https://pubmed.ncbi.nlm.nih.gov/34358671/
10	CVI	Blood	Genotyping	Cohort Study	Sanger Sequence	Case: 12.531 Control: 119.387	PIEZO1	c.1107+2T>C		https://pubmed.ncbi.nlm.nih.gov/34358671/
10	CVI	Blood	Genotyping	Cohort Study	Sanger Sequence	Case: 12.531 Control: 119.387	PIEZO1	c.2410delAC>A		https://pubmed.ncbi.nlm.nih.gov/34358671/
10	CVI	Blood	Genotyping	Cohort Study	Sanger Sequence	Case: 12.531 Control: 119.387	PIEZO1	c.6763C>T		https://pubmed.ncbi.nlm.nih.gov/34358671/
10	CVI	Blood	Genotyping	Cohort Study	Sanger Sequence	Case: 12.531 Control: 119.387	PIEZO1	rs1475582880		https://pubmed.ncbi.nlm.nih.gov/34358671/
10	CVI	Blood	Genotyping	Cohort Study	Sanger Sequence	Case: 12.531 Control: 119.387	PIEZO1	c.3747G>A		https://pubmed.ncbi.nlm.nih.gov/34358671/
10	CVI	Blood	Genotyping	Cohort Study	Sanger Sequence	Case: 12.531 Control: 119.387	PIEZO1	rs1487681920		https://pubmed.ncbi.nlm.nih.gov/34358671/
10	CVI	Blood	Genotyping	Cohort Study	Sanger Sequence	Case: 12.531 Control: 119.387	PIEZO1	rs1012235700		https://pubmed.ncbi.nlm.nih.gov/34358671/
10	CVI	Blood	Genotyping	Cohort Study	Sanger Sequence	Case: 12.531 Control: 119.387	PIEZO1	rs1329839077		https://pubmed.ncbi.nlm.nih.gov/34358671/
10	CVI	Blood	Genotyping	Cohort Study	Sanger Sequence	Case: 12.531 Control: 119.387	PIEZO1	c.3456-1G>A		https://pubmed.ncbi.nlm.nih.gov/34358671/
10	CVI	Blood	Genotyping	Cohort Study	Sanger Sequence	Case: 12.531 Control: 119.387	PIEZO1	c.3699+1G>A		https://pubmed.ncbi.nlm.nih.gov/34358671/
10	CVI	Blood	Genotyping	Cohort Study	Sanger Sequence	Case: 12.531 Control: 119.387	PIEZO1	c.6895dupA>AT		https://pubmed.ncbi.nlm.nih.gov/34358671/
10	CVI	Blood	Genotyping	Cohort Study	Sanger Sequence	Case: 12.531 Control: 119.387	PIEZO1	rs979682703		https://pubmed.ncbi.nlm.nih.gov/34358671/
10	CVI	Blood	Genotyping	Cohort Study	Sanger Sequence	Case: 12.531 Control: 119.387	PIEZO1	c.3892C>T		https://pubmed.ncbi.nlm.nih.gov/34358671/
10	CVI	Blood	Genotyping	Cohort Study	Sanger Sequence	Case: 12.531 Control: 119.387	PIEZO1	rs1567662975		https://pubmed.ncbi.nlm.nih.gov/34358671/
10	CVI	Blood	Genotyping	Cohort Study	Sanger Sequence	Case: 12.531 Control: 119.387	PIEZO1	rs1377161810		https://pubmed.ncbi.nlm.nih.gov/34358671/
10	CVI	Blood	Genotyping	Cohort Study	Sanger Sequence	Case: 12.531 Control: 119.387	PIEZO1	rs757428415		https://pubmed.ncbi.nlm.nih.gov/34358671/
10	CVI	Blood	Genotyping	Cohort Study	Sanger Sequence	Case: 12.531 Control: 119.387	PIEZO1	rs1041509898		https://pubmed.ncbi.nlm.nih.gov/34358671/
10	CVI	Blood	Genotyping	Cohort Study	Sanger Sequence	Case: 12.531 Control: 119.387	PIEZO1	rs1161335800		https://pubmed.ncbi.nlm.nih.gov/34358671/
10	CVI	Blood	Genotyping	Cohort Study	Sanger Sequence	Case: 12.531 Control: 119.387	PIEZO1	c.5134delAC>A		https://pubmed.ncbi.nlm.nih.gov/34358671/
10	CVI	Blood	Genotyping	Cohort Study	Sanger Sequence	Case: 12.531 Control: 119.387	PIEZO1	c.3724C>T		https://pubmed.ncbi.nlm.nih.gov/34358671/
10	CVI	Blood	Genotyping	Cohort Study	Sanger Sequence	Case: 12.531 Control: 119.387	PIEZO1	c.1314C>A		https://pubmed.ncbi.nlm.nih.gov/34358671/
10	CVI	Blood	Genotyping	Cohort Study	Sanger Sequence	Case: 12.531 Control: 119.387	PIEZO1	rs548784762		https://pubmed.ncbi.nlm.nih.gov/34358671/
10	CVI	Blood	Genotyping	Cohort Study	Sanger Sequence	Case: 12.531 Control: 119.387	PIEZO1	rs1567655532		https://pubmed.ncbi.nlm.nih.gov/34358671/
10	CVI	Blood	Genotyping	Cohort Study	Sanger Sequence	Case: 12.531 Control: 119.387	PIEZO1	c.6607delAC>A		https://pubmed.ncbi.nlm.nih.gov/34358671/
10	CVI	Blood	Genotyping	Cohort Study	Sanger Sequence	Case: 12.531 Control: 119.387	PIEZO1	c.1297-2A>G		https://pubmed.ncbi.nlm.nih.gov/34358671/
10	CVI	Blood	Genotyping	Cohort Study	Sanger Sequence	Case: 12.531 Control: 119.387	PIEZO1	c.2790+2T>G		https://pubmed.ncbi.nlm.nih.gov/34358671/
10	CVI	Blood	Genotyping	Cohort Study	Sanger Sequence	Case: 12.531 Control: 119.387	PIEZO1	rs1442173708		https://pubmed.ncbi.nlm.nih.gov/34358671/
10	CVI	Blood	Genotyping	Cohort Study	Sanger Sequence	Case: 12.531 Control: 119.387	PIEZO1	rs368895635		https://pubmed.ncbi.nlm.nih.gov/34358671/
10	CVI	Blood	Genotyping	Cohort Study	Sanger Sequence	Case: 12.531 Control: 119.387	PIEZO1	c.6072dupT>TG		https://pubmed.ncbi.nlm.nih.gov/34358671/
10	CVI	Blood	Genotyping	Cohort Study	Sanger Sequence	Case: 12.531 Control: 119.387	PIEZO1	c.4699C>T		https://pubmed.ncbi.nlm.nih.gov/34358671/
10	CVI	Blood	Genotyping	Cohort Study	Sanger Sequence	Case: 12.531 Control: 119.387	PIEZO1	c.1628_1629delACT>A		https://pubmed.ncbi.nlm.nih.gov/34358671/
10	CVI	Blood	Genotyping	Cohort Study	Sanger Sequence	Case: 12.531 Control: 119.387	PIEZO1	rs1489187736		https://pubmed.ncbi.nlm.nih.gov/34358671/
10	CVI	Blood	Genotyping	Cohort Study	Sanger Sequence	Case: 12.531 Control: 119.387	PIEZO1	c.3796+2T>C		https://pubmed.ncbi.nlm.nih.gov/34358671/
10	CVI	Blood	Genotyping	Cohort Study	Sanger Sequence	Case: 12.531 Control: 119.387	PIEZO1	c.5006_5010dupG>GGCCCT		https://pubmed.ncbi.nlm.nih.gov/34358671/
10	CVI	Blood	Genotyping	Cohort Study	Sanger Sequence	Case: 12.531 Control: 119.387	PIEZO1	c.7492G>T		https://pubmed.ncbi.nlm.nih.gov/34358671/
10	CVI	Blood	Genotyping	Cohort Study	Sanger Sequence	Case: 12.531 Control: 119.387	PIEZO1	c.3455+1G>C		https://pubmed.ncbi.nlm.nih.gov/34358671/
10	CVI	Blood	Genotyping	Cohort Study	Sanger Sequence	Case: 12.531 Control: 119.387	PIEZO1	c.2854dupT>TA		https://pubmed.ncbi.nlm.nih.gov/34358671/
10	CVI	Blood	Genotyping	Cohort Study	Sanger Sequence	Case: 12.531 Control: 119.387	PIEZO1	c.5668+1G>T		https://pubmed.ncbi.nlm.nih.gov/34358671/
10	CVI	Blood	Genotyping	Cohort Study	Sanger Sequence	Case: 12.531 Control: 119.387	PIEZO1	c.3056dupA>AC		https://pubmed.ncbi.nlm.nih.gov/34358671/
10	CVI	Blood	Genotyping	Cohort Study	Sanger Sequence	Case: 12.531 Control: 119.387	PIEZO1	c.6616C>T		https://pubmed.ncbi.nlm.nih.gov/34358671/
10	CVI	Blood	Genotyping	Cohort Study	Sanger Sequence	Case: 12.531 Control: 119.387	PIEZO1	c.4479dupC>CG		https://pubmed.ncbi.nlm.nih.gov/34358671/
10	CVI	Blood	Genotyping	Cohort Study	Sanger Sequence	Case: 12.531 Control: 119.387	PIEZO1	c.1A>T		https://pubmed.ncbi.nlm.nih.gov/34358671/
10	CVI	Blood	Genotyping	Cohort Study	Sanger Sequence	Case: 12.531 Control: 119.387	PIEZO1	c.2487+1G>A		https://pubmed.ncbi.nlm.nih.gov/34358671/
10	CVI	Blood	Genotyping	Cohort Study	Sanger Sequence	Case: 12.531 Control: 119.387	PIEZO1	rs1567674182		https://pubmed.ncbi.nlm.nih.gov/34358671/
10	CVI	Blood	Genotyping	Cohort Study	Sanger Sequence	Case: 12.531 Control: 119.387	PIEZO1	rs1165786308		https://pubmed.ncbi.nlm.nih.gov/34358671/
10	CVI	Blood	Genotyping	Cohort Study	Sanger Sequence	Case: 12.531 Control: 119.387	PIEZO1	rs776693929		https://pubmed.ncbi.nlm.nih.gov/34358671/
10	CVI	Blood	Genotyping	Cohort Study	Sanger Sequence	Case: 12.531 Control: 119.387	PIEZO1	c.283+2T>C		https://pubmed.ncbi.nlm.nih.gov/34358671/
10	CVI	Blood	Genotyping	Cohort Study	Sanger Sequence	Case: 12.531 Control: 119.387	PIEZO1	c.3504G>A		https://pubmed.ncbi.nlm.nih.gov/34358671/
10	CVI	Blood	Genotyping	Cohort Study	Sanger Sequence	Case: 12.531 Control: 119.387	PIEZO1	rs1156605845		https://pubmed.ncbi.nlm.nih.gov/34358671/
10	CVI	Blood	Genotyping	Cohort Study	Sanger Sequence	Case: 12.531 Control: 119.387	PIEZO1	rs931672529		https://pubmed.ncbi.nlm.nih.gov/34358671/
10	CVI	Blood	Genotyping	Cohort Study	Sanger Sequence	Case: 12.531 Control: 119.387	PIEZO1	c.5283_5284ins TGCTGTGG		https://pubmed.ncbi.nlm.nih.gov/34358671/
10	CVI	Blood	Genotyping	Cohort Study	Sanger Sequence	Case: 12.531 Control: 119.387	PIEZO1	c.6073_6074delCTT>C		https://pubmed.ncbi.nlm.nih.gov/34358671/
10	CVI	Blood	Genotyping	Cohort Study	Sanger Sequence	Case: 12.531 Control: 119.387	PIEZO1	c.6324-1G>C		https://pubmed.ncbi.nlm.nih.gov/34358671/
10	CVI	Blood	Genotyping	Cohort Study	Sanger Sequence	Case: 12.531 Control: 119.387	PIEZO1	c.5120C>A		https://pubmed.ncbi.nlm.nih.gov/34358671/
10	CVI	Blood	Genotyping	Cohort Study	Sanger Sequence	Case: 12.531 Control: 119.387	PIEZO1	c.1988_1997delCTGCTCGTCGG>C		https://pubmed.ncbi.nlm.nih.gov/34358671/
10	CVI	Blood	Genotyping	Cohort Study	Sanger Sequence	Case: 12.531 Control: 119.387	PIEZO1	c.2991+1G>C		https://pubmed.ncbi.nlm.nih.gov/34358671/
10	CVI	Blood	Genotyping	Cohort Study	Sanger Sequence	Case: 12.531 Control: 119.387	PIEZO1	c.4352G>A		https://pubmed.ncbi.nlm.nih.gov/34358671/
11	CVI	Blood	Gene&miRNA&lncRNA Expression	Case Control	Real-time PCR	Case: 5 Control: 5	GAS5		miRNA-661	https://pubmed.ncbi.nlm.nih.gov/30558403/
11	CVI	Blood	Gene&miRNA&lncRNA Expression	Case Control	Real-time PCR	Case: 5 Control: 5	MMP9		miRNA-1202	https://pubmed.ncbi.nlm.nih.gov/30558403/
12	CVI	Tissue	miRNA Expression	Case Control	Real-Time PCR&Western Blot	Case: 33 Control: 33	PGC-1α		miR-202	https://pubmed.ncbi.nlm.nih.gov/30556158/
12	CVI	Tissue	miRNA Expression	Case Control	Real-Time PCR&Western Blot	Case: 33 Control: 33	NELIN			https://pubmed.ncbi.nlm.nih.gov/30556158/
12	CVI	Tissue	miRNA Expression	Case Control	Real-Time PCR&Western Blot	Case: 33 Control: 33	SM22α (TAGLN)			https://pubmed.ncbi.nlm.nih.gov/30556158/
13	CVI	Tissue	Gene Expression	Case Control	RT-qPCR	Case: 13 Control: 16	EDN1			https://pubmed.ncbi.nlm.nih.gov/9240323/
14	VV	Blood	Genotyping	Cohort Study	GWAS	Russion Biobank Case: 709 Control: 278 UK Biobank Case:10.861 Control:397.594	CASZ1	rs11121615		https://pubmed.ncbi.nlm.nih.gov/29660117/
14	VV	Blood	Genotyping	Cohort Study	GWAS	Russion Biobank Case: 709 Control: 278 UK Biobank Case:10.861 Control:397.594	PPP3R1-CNRIP1	rs6712038		https://pubmed.ncbi.nlm.nih.gov/29660117/
14	VV	Blood	Genotyping	Cohort Study	GWAS	Russion Biobank Case: 709 Control: 278 UK Biobank Case:10.861 Control:397.594	ABO	rs507666		https://pubmed.ncbi.nlm.nih.gov/29660117/
14	VV	Blood	Genotyping	Cohort Study	GWAS	Russion Biobank Case: 709 Control: 278 UK Biobank Case:10.861 Control:397.594	ANGPT2, AGPAT5-XKR5	rs966562		https://pubmed.ncbi.nlm.nih.gov/29660117/
14	VV	Blood	Genotyping	Cohort Study	GWAS	Russion Biobank Case: 709 Control: 278 UK Biobank Case:10.861 Control:397.594	ADM-AMPD3	rs7111987		https://pubmed.ncbi.nlm.nih.gov/29660117/
14	VV	Blood	Genotyping	Cohort Study	GWAS	Russion Biobank Case: 709 Control: 278 UK Biobank Case:10.861 Control:397.594	SOX18	rs6062618		https://pubmed.ncbi.nlm.nih.gov/29660117/
14	VV	Blood	Genotyping	Cohort Study	GWAS	Russion Biobank Case: 709 Control: 278 UK Biobank Case:10.861 Control:397.594	VEGFA-C6orf223	rs6905288		https://pubmed.ncbi.nlm.nih.gov/29660117/
14	VV	Blood	Genotyping	Cohort Study	GWAS	Russion Biobank Case: 709 Control: 278 UK Biobank Case:10.861 Control:397.594	ANGPT1	rs111434909		https://pubmed.ncbi.nlm.nih.gov/29660117/
14	VV	Blood	Genotyping	Cohort Study	GWAS	Russion Biobank Case: 709 Control: 278 UK Biobank Case:10.861 Control:397.594	ZIC3-FGF13, F9	rs4463578		https://pubmed.ncbi.nlm.nih.gov/29660117/
15	PVV	Blood-Tissue	Genotyping	Case Control	Real-time PCR	Case: 709 Control: 278				https://pubmed.ncbi.nlm.nih.gov/29247331/
16	VGSVs	Tissue	Gene Expression	Case Control	Immunostaining&PCR &Western blot	Case: 21 Control: 12	MMP-2			https://pubmed.ncbi.nlm.nih.gov/31058480/
16	VGSVs	Tissue	Gene Expression	Case Control	Immunostaining&PCR &Western blot	Case: 21 Control: 12	MMP-9			https://pubmed.ncbi.nlm.nih.gov/31058480/
16	VGSVs	Tissue	Gene Expression	Case Control	Immunostaining&PCR &Western blot	Case: 21 Control: 12	TIMP-1			https://pubmed.ncbi.nlm.nih.gov/31058480/
16	VGSVs	Tissue	Gene Expression	Case Control	Immunostaining&PCR &Western blot	Case: 21 Control: 12	TIMP-2			https://pubmed.ncbi.nlm.nih.gov/31058480/
17	VV	Tissue	Gene Expression	Case Control	Microarray(DNA Methylation)	Case:10 Control:10	MFAP5			https://pubmed.ncbi.nlm.nih.gov/30070582/
18	CVI	Blood	Gene&miRNA Expression	Case Control	Microarray	Case:34 Control:19	WNK1		hsa-miR-122-5p	https://pubmed.ncbi.nlm.nih.gov/32344947/
18	CVI	Blood	Gene&miRNA Expression	Case Control	Microarray	Case:34 Control:19			hsa-miR-3591-3p	https://pubmed.ncbi.nlm.nih.gov/32344947/
18	CVI	Blood	Gene&miRNA Expression	Case Control	Microarray	Case:34 Control:19			hsa-miR-183-5p	https://pubmed.ncbi.nlm.nih.gov/32344947/
18	CVI	Blood	Gene&miRNA Expression	Case Control	Microarray	Case:34 Control:19			hsa-miR-1277-3p	https://pubmed.ncbi.nlm.nih.gov/32344947/
18	CVI	Blood	Gene&miRNA Expression	Case Control	Microarray	Case:34 Control:19			hsa-miR-548d-3p	https://pubmed.ncbi.nlm.nih.gov/32344947/
18	CVI	Blood	Gene&miRNA Expression	Case Control	Microarray	Case:34 Control:19			hsa-miR-34a-5p	https://pubmed.ncbi.nlm.nih.gov/32344947/
18	CVI	Blood	Gene&miRNA Expression	Case Control	Microarray	Case:34 Control:19			hsa-miR-576-3p	https://pubmed.ncbi.nlm.nih.gov/32344947/
18	CVI	Blood	Gene&miRNA Expression	Case Control	Microarray	Case:34 Control:19			hsa-miR-454-3p	https://pubmed.ncbi.nlm.nih.gov/32344947/
18	CVI	Blood	Gene&miRNA Expression	Case Control	Microarray	Case:34 Control:19			hsa-miR-548d-5p	https://pubmed.ncbi.nlm.nih.gov/32344947/
18	CVI	Blood	Gene&miRNA Expression	Case Control	Microarray	Case:34 Control:19			hsa-miR-186-3p	https://pubmed.ncbi.nlm.nih.gov/32344947/
18	CVI	Blood	Gene&miRNA Expression	Case Control	Microarray	Case:34 Control:19			hsa-miR-548d-5p	https://pubmed.ncbi.nlm.nih.gov/32344947/
18	CVI	Blood	Gene&miRNA Expression	Case Control	Microarray	Case:34 Control:19			hsa-miR-548aa (hsa-mir-548aa-1_hsa-miR-548aa)	https://pubmed.ncbi.nlm.nih.gov/32344947/
18	CVI	Blood	Gene&miRNA Expression	Case Control	Microarray	Case:34 Control:19			hsa-miR-548aa (hsa-mir-548aa-2_hsa-miR-548aa)	https://pubmed.ncbi.nlm.nih.gov/32344947/
18	CVI	Blood	Gene&miRNA Expression	Case Control	Microarray	Case:34 Control:19			hsa-miR-33a-5p	https://pubmed.ncbi.nlm.nih.gov/32344947/
18	CVI	Blood	Gene&miRNA Expression	Case Control	Microarray	Case:34 Control:19			hsa-miR-590-3p	https://pubmed.ncbi.nlm.nih.gov/32344947/
18	CVI	Blood	Gene&miRNA Expression	Case Control	Microarray	Case:34 Control:19			hsa-miR-548t-3p	https://pubmed.ncbi.nlm.nih.gov/32344947/
18	CVI	Blood	Gene&miRNA Expression	Case Control	Microarray	Case:34 Control:19			hsa-miR-1277-5p	https://pubmed.ncbi.nlm.nih.gov/32344947/
18	CVI	Blood	Gene&miRNA Expression	Case Control	Microarray	Case:34 Control:19			hsa-let-7b-3p	https://pubmed.ncbi.nlm.nih.gov/32344947/
18	CVI	Blood	Gene&miRNA Expression	Case Control	Microarray	Case:34 Control:19			hsa-miR-96-5p	https://pubmed.ncbi.nlm.nih.gov/32344947/
18	CVI	Blood	Gene&miRNA Expression	Case Control	Microarray	Case:34 Control:19			hsa-miR-548ac	https://pubmed.ncbi.nlm.nih.gov/32344947/
18	CVI	Blood	Gene&miRNA Expression	Case Control	Microarray	Case:34 Control:19			hsa-miR-19a-3p	https://pubmed.ncbi.nlm.nih.gov/32344947/
18	CVI	Blood	Gene&miRNA Expression	Case Control	Microarray	Case:34 Control:19			hsa-miR-206	https://pubmed.ncbi.nlm.nih.gov/32344947/
18	CVI	Blood	Gene&miRNA Expression	Case Control	Microarray	Case:34 Control:19			hsa-miR-497-3p	https://pubmed.ncbi.nlm.nih.gov/32344947/
18	CVI	Blood	Gene&miRNA Expression	Case Control	Microarray	Case:34 Control:19			hsa-miR-208a-3p	https://pubmed.ncbi.nlm.nih.gov/32344947/
18	CVI	Blood	Gene&miRNA Expression	Case Control	Microarray	Case:34 Control:19			hsa-miR-92a-3p	https://pubmed.ncbi.nlm.nih.gov/32344947/
18	CVI	Blood	Gene&miRNA Expression	Case Control	Microarray	Case:34 Control:19			hsa-miR-874-5p	https://pubmed.ncbi.nlm.nih.gov/32344947/
18	CVI	Blood	Gene&miRNA Expression	Case Control	Microarray	Case:34 Control:19			hsa-miR-106b-3p	https://pubmed.ncbi.nlm.nih.gov/32344947/
18	CVI	Blood	Gene&miRNA Expression	Case Control	Microarray	Case:34 Control:19			hsa-miR-92a-3p	https://pubmed.ncbi.nlm.nih.gov/32344947/
18	CVI	Blood	Gene&miRNA Expression	Case Control	Microarray	Case:34 Control:19			hsa-miR-181a-2-3p	https://pubmed.ncbi.nlm.nih.gov/32344947/
18	CVI	Blood	Gene&miRNA Expression	Case Control	Microarray	Case:34 Control:19			hsa-miR-128-3p	https://pubmed.ncbi.nlm.nih.gov/32344947/
18	CVI	Blood	Gene&miRNA Expression	Case Control	Microarray	Case:34 Control:19			hsa-miR-769-5p	https://pubmed.ncbi.nlm.nih.gov/32344947/
18	CVI	Blood	Gene&miRNA Expression	Case Control	Microarray	Case:34 Control:19			hsa-miR-30e-3p	https://pubmed.ncbi.nlm.nih.gov/32344947/
18	CVI	Blood	Gene&miRNA Expression	Case Control	Microarray	Case:34 Control:19			hsa-miR-1250-5p	https://pubmed.ncbi.nlm.nih.gov/32344947/
18	CVI	Blood	Gene&miRNA Expression	Case Control	Microarray	Case:34 Control:19			hsa-miR-25-3p	https://pubmed.ncbi.nlm.nih.gov/32344947/
19	VV	Blood	Gene Expression	Case Control	RT-qPCR	Case:24 Control:24				https://pubmed.ncbi.nlm.nih.gov/27103338/
20	CVI	Blood	Genotyping	Cohort Study	GWAS	Case: 9,577 Control: 327,959	CASZ1	rs11121615		https://pubmed.ncbi.nlm.nih.gov/30566020/
20	CVI	Blood	Genotyping	Cohort Study	GWAS	Case: 9,577 Control: 327,959	PIEZO1	rs2911463		https://pubmed.ncbi.nlm.nih.gov/30566020/
20	CVI	Blood	Genotyping	Cohort Study	GWAS	Case: 9,577 Control: 327,959	HFE	rs7773004		https://pubmed.ncbi.nlm.nih.gov/30566020/
20	CVI	Blood	Genotyping	Cohort Study	GWAS	Case: 9,577 Control: 327,959	FOXC2			https://pubmed.ncbi.nlm.nih.gov/30566020/
20	CVI	Blood	Genotyping	Cohort Study	GWAS	Case: 9,577 Control: 327,959	THBD			https://pubmed.ncbi.nlm.nih.gov/30566020/
20	CVI	Blood	Genotyping	Cohort Study	GWAS	Case: 9,577 Control: 327,959	DMN (SYNM)			https://pubmed.ncbi.nlm.nih.gov/30566020/
20	CVI	Blood	Genotyping	Cohort Study	GWAS	Case: 9,577 Control: 327,959	MTHFR			https://pubmed.ncbi.nlm.nih.gov/30566020/
20	CVI	Blood	Genotyping	Cohort Study	GWAS	Case: 9,577 Control: 327,959	PPP3R125			https://pubmed.ncbi.nlm.nih.gov/30566020/
20	CVI	Blood	Genotyping	Cohort Study	GWAS	Case: 9,577 Control: 327,959	PIEZO139			https://pubmed.ncbi.nlm.nih.gov/30566020/
20	CVI	Blood	Genotyping	Cohort Study	GWAS	Case: 9,577 Control: 327,959	SOX1848			https://pubmed.ncbi.nlm.nih.gov/30566020/
20	CVI	Blood	Genotyping	Cohort Study	GWAS	Case: 9,577 Control: 327,959	LBH49			https://pubmed.ncbi.nlm.nih.gov/30566020/
20	CVI	Blood	Genotyping	Cohort Study	GWAS	Case: 9,577 Control: 327,959	GALNS26			https://pubmed.ncbi.nlm.nih.gov/30566020/
20	CVI	Blood	Genotyping	Cohort Study	GWAS	Case: 9,577 Control: 327,959	FBN227			https://pubmed.ncbi.nlm.nih.gov/30566020/
21	VV	Tissue	Gene Expression	Case Control	ELISA&Western Blot&RT-PCR	Case: 24 Control: 12				https://pubmed.ncbi.nlm.nih.gov/19394961/
22	VV	Tissue	Gene Expression	Case Control	ELISA&Western Blot&RT-PCR	Case: 24 Control: 12	TGF-beta RII			https://pubmed.ncbi.nlm.nih.gov/20185961/
22	VV	Tissue	Gene Expression	Case Control	ELISA&Western Blot&RT-PCR	Case: 24 Control: 12	p-Smad2/3 (SMAD2/3)			https://pubmed.ncbi.nlm.nih.gov/20185961/
23	VV	Blood-Tissue	GeneExpression&Genotyping	Case Control	PCR&Sanger Sequence	Case: 52 Control: 52	GSTT1			https://pubmed.ncbi.nlm.nih.gov/30463472/
24	VV/GSV	Blood-Tissue	Gene Expression	Case Control	qRT-PCR	Case: 20 Control: 20	CYP17A1			https://pubmed.ncbi.nlm.nih.gov/20045626/
24	VV/GSV	Blood-Tissue	Gene Expression	Case Control	qRT-PCR	Case: 20 Control: 20	HSD3B2			https://pubmed.ncbi.nlm.nih.gov/20045626/
24	VV/GSV	Blood-Tissue	Gene Expression	Case Control	qRT-PCR	Case: 20 Control: 20	SRD5A1			https://pubmed.ncbi.nlm.nih.gov/20045626/
24	VV/GSV	Blood-Tissue	Gene Expression	Case Control	qRT-PCR	Case: 20 Control: 20	SRD5A2			https://pubmed.ncbi.nlm.nih.gov/20045626/
24	VV/GSV	Blood-Tissue	Gene Expression	Case Control	qRT-PCR	Case: 20 Control: 20	HSD17B3			https://pubmed.ncbi.nlm.nih.gov/20045626/
24	VV/GSV	Blood-Tissue	Gene Expression	Case Control	qRT-PCR	Case: 20 Control: 20	Aromatase			https://pubmed.ncbi.nlm.nih.gov/20045626/
24	VV/GSV	Blood-Tissue	Gene Expression	Case Control	qRT-PCR	Case: 20 Control: 20	ESR1			https://pubmed.ncbi.nlm.nih.gov/20045626/
24	VV/GSV	Blood-Tissue	Gene Expression	Case Control	qRT-PCR	Case: 20 Control: 20	ESR2			https://pubmed.ncbi.nlm.nih.gov/20045626/
24	VV/GSV	Blood-Tissue	Gene Expression	Case Control	qRT-PCR	Case: 20 Control: 20	AR			https://pubmed.ncbi.nlm.nih.gov/20045626/
24	VV/GSV	Blood-Tissue	Gene Expression	Case Control	qRT-PCR	Case: 20 Control: 20	GHR			https://pubmed.ncbi.nlm.nih.gov/20045626/
25	VV	Tissue	Gene Expression	Case Control	qRT-PCR&Immunostaining	Case: 10 Control:10	FOXC2-AS1			https://pubmed.ncbi.nlm.nih.gov/31801629/
25	VV	Tissue	Gene Expression	Case Control	qRT-PCR&Immunostaining	Case: 10 Control:10	FOXC2			https://pubmed.ncbi.nlm.nih.gov/31801629/
26	VV	Blood	Genotyping	Cohort Study	WES	Case: 1.572 Control:75.704	PIEZO1	16:88715629G>A		https://pubmed.ncbi.nlm.nih.gov/33087929/
26	VV	Blood	Genotyping	Cohort Study	WES	Case: 1.572 Control:75.704	PIEZO1	16:88715674C>CAACT		https://pubmed.ncbi.nlm.nih.gov/33087929/
26	VV	Blood	Genotyping	Cohort Study	WES	Case: 1.572 Control:75.704	PIEZO1	16:88715728G>T		https://pubmed.ncbi.nlm.nih.gov/33087929/
26	VV	Blood	Genotyping	Cohort Study	WES	Case: 1.572 Control:75.704	PIEZO1	16:88715767G>A		https://pubmed.ncbi.nlm.nih.gov/33087929/
26	VV	Blood	Genotyping	Cohort Study	WES	Case: 1.572 Control:75.704	PIEZO1	16:88715794G>A		https://pubmed.ncbi.nlm.nih.gov/33087929/
26	VV	Blood	Genotyping	Cohort Study	WES	Case: 1.572 Control:75.704	PIEZO1	16:88715802C>A		https://pubmed.ncbi.nlm.nih.gov/33087929/
26	VV	Blood	Genotyping	Cohort Study	WES	Case: 1.572 Control:75.704	PIEZO1	16:88715822ACCAG>A		https://pubmed.ncbi.nlm.nih.gov/33087929/
26	VV	Blood	Genotyping	Cohort Study	WES	Case: 1.572 Control:75.704	PIEZO1	16:88715987A>AC		https://pubmed.ncbi.nlm.nih.gov/33087929/
26	VV	Blood	Genotyping	Cohort Study	WES	Case: 1.572 Control:75.704	PIEZO1	16:88716359A>G		https://pubmed.ncbi.nlm.nih.gov/33087929/
26	VV	Blood	Genotyping	Cohort Study	WES	Case: 1.572 Control:75.704	PIEZO1	16:88716570C>T		https://pubmed.ncbi.nlm.nih.gov/33087929/
26	VV	Blood	Genotyping	Cohort Study	WES	Case: 1.572 Control:75.704	PIEZO1	16:88716874G>A		https://pubmed.ncbi.nlm.nih.gov/33087929/
26	VV	Blood	Genotyping	Cohort Study	WES	Case: 1.572 Control:75.704	PIEZO1	16:88717190G>A		https://pubmed.ncbi.nlm.nih.gov/33087929/
26	VV	Blood	Genotyping	Cohort Study	WES	Case: 1.572 Control:75.704	PIEZO1	16:88717213T>A		https://pubmed.ncbi.nlm.nih.gov/33087929/
26	VV	Blood	Genotyping	Cohort Study	WES	Case: 1.572 Control:75.704	PIEZO1	16:88719588G>A		https://pubmed.ncbi.nlm.nih.gov/33087929/
26	VV	Blood	Genotyping	Cohort Study	WES	Case: 1.572 Control:75.704	PIEZO1	16:88719722C>G		https://pubmed.ncbi.nlm.nih.gov/33087929/
26	VV	Blood	Genotyping	Cohort Study	WES	Case: 1.572 Control:75.704	PIEZO1	16:88719870G>T		https://pubmed.ncbi.nlm.nih.gov/33087929/
26	VV	Blood	Genotyping	Cohort Study	WES	Case: 1.572 Control:75.704	PIEZO1	16:88720068CCT>C		https://pubmed.ncbi.nlm.nih.gov/33087929/
26	VV	Blood	Genotyping	Cohort Study	WES	Case: 1.572 Control:75.704	PIEZO1	16:88720229C>A		https://pubmed.ncbi.nlm.nih.gov/33087929/
26	VV	Blood	Genotyping	Cohort Study	WES	Case: 1.572 Control:75.704	PIEZO1	16:88720248TAGGG>T		https://pubmed.ncbi.nlm.nih.gov/33087929/
26	VV	Blood	Genotyping	Cohort Study	WES	Case: 1.572 Control:75.704	PIEZO1	16:88720394C>T		https://pubmed.ncbi.nlm.nih.gov/33087929/
26	VV	Blood	Genotyping	Cohort Study	WES	Case: 1.572 Control:75.704	PIEZO1	16:88720644GC>G		https://pubmed.ncbi.nlm.nih.gov/33087929/
26	VV	Blood	Genotyping	Cohort Study	WES	Case: 1.572 Control:75.704	PIEZO1	16:88720698TG>T		https://pubmed.ncbi.nlm.nih.gov/33087929/
26	VV	Blood	Genotyping	Cohort Study	WES	Case: 1.572 Control:75.704	PIEZO1	16:88720698T>TG		https://pubmed.ncbi.nlm.nih.gov/33087929/
26	VV	Blood	Genotyping	Cohort Study	WES	Case: 1.572 Control:75.704	PIEZO1	16:88721165C>A		https://pubmed.ncbi.nlm.nih.gov/33087929/
26	VV	Blood	Genotyping	Cohort Study	WES	Case: 1.572 Control:75.704	PIEZO1	16:88721200CT>C		https://pubmed.ncbi.nlm.nih.gov/33087929/
26	VV	Blood	Genotyping	Cohort Study	WES	Case: 1.572 Control:75.704	PIEZO1	16:88721268CT>C		https://pubmed.ncbi.nlm.nih.gov/33087929/
26	VV	Blood	Genotyping	Cohort Study	WES	Case: 1.572 Control:75.704	PIEZO1	16:88721307G>A		https://pubmed.ncbi.nlm.nih.gov/33087929/
26	VV	Blood	Genotyping	Cohort Study	WES	Case: 1.572 Control:75.704	PIEZO1	16:88721586G>C		https://pubmed.ncbi.nlm.nih.gov/33087929/
26	VV	Blood	Genotyping	Cohort Study	WES	Case: 1.572 Control:75.704	PIEZO1	16:88721652G>C		https://pubmed.ncbi.nlm.nih.gov/33087929/
26	VV	Blood	Genotyping	Cohort Study	WES	Case: 1.572 Control:75.704	PIEZO1	16:88722217C>T		https://pubmed.ncbi.nlm.nih.gov/33087929/
26	VV	Blood	Genotyping	Cohort Study	WES	Case: 1.572 Control:75.704	PIEZO1	16:88722605T>TG		https://pubmed.ncbi.nlm.nih.gov/33087929/
26	VV	Blood	Genotyping	Cohort Study	WES	Case: 1.572 Control:75.704	PIEZO1	16:88723005T>TG		https://pubmed.ncbi.nlm.nih.gov/33087929/
26	VV	Blood	Genotyping	Cohort Study	WES	Case: 1.572 Control:75.704	PIEZO1	16:88723253G>A		https://pubmed.ncbi.nlm.nih.gov/33087929/
26	VV	Blood	Genotyping	Cohort Study	WES	Case: 1.572 Control:75.704	PIEZO1	16:88723311C>T		https://pubmed.ncbi.nlm.nih.gov/33087929/
26	VV	Blood	Genotyping	Cohort Study	WES	Case: 1.572 Control:75.704	PIEZO1	16:88725081C>A		https://pubmed.ncbi.nlm.nih.gov/33087929/
26	VV	Blood	Genotyping	Cohort Study	WES	Case: 1.572 Control:75.704	PIEZO1	16:88725500TG>T		https://pubmed.ncbi.nlm.nih.gov/33087929/
26	VV	Blood	Genotyping	Cohort Study	WES	Case: 1.572 Control:75.704	PIEZO1	16:88726282G>A		https://pubmed.ncbi.nlm.nih.gov/33087929/
26	VV	Blood	Genotyping	Cohort Study	WES	Case: 1.572 Control:75.704	PIEZO1	16:88726546C>T		https://pubmed.ncbi.nlm.nih.gov/33087929/
26	VV	Blood	Genotyping	Cohort Study	WES	Case: 1.572 Control:75.704	PIEZO1	16:88726619G>A		https://pubmed.ncbi.nlm.nih.gov/33087929/
26	VV	Blood	Genotyping	Cohort Study	WES	Case: 1.572 Control:75.704	PIEZO1	16:88726924G>A		https://pubmed.ncbi.nlm.nih.gov/33087929/
26	VV	Blood	Genotyping	Cohort Study	WES	Case: 1.572 Control:75.704	PIEZO1	16:88727038C>T		https://pubmed.ncbi.nlm.nih.gov/33087929/
26	VV	Blood	Genotyping	Cohort Study	WES	Case: 1.572 Control:75.704	PIEZO1	16:88727072TC>T		https://pubmed.ncbi.nlm.nih.gov/33087929/
26	VV	Blood	Genotyping	Cohort Study	WES	Case: 1.572 Control:75.704	PIEZO1	16:88727163G>A		https://pubmed.ncbi.nlm.nih.gov/33087929/
26	VV	Blood	Genotyping	Cohort Study	WES	Case: 1.572 Control:75.704	PIEZO1	16:88727600G>T		https://pubmed.ncbi.nlm.nih.gov/33087929/
26	VV	Blood	Genotyping	Cohort Study	WES	Case: 1.572 Control:75.704	PIEZO1	16:88731768AG>A		https://pubmed.ncbi.nlm.nih.gov/33087929/
26	VV	Blood	Genotyping	Cohort Study	WES	Case: 1.572 Control:75.704	PIEZO1	16:88732334C>G		https://pubmed.ncbi.nlm.nih.gov/33087929/
26	VV	Blood	Genotyping	Cohort Study	WES	Case: 1.572 Control:75.704	PIEZO1	16:88732411TG>T		https://pubmed.ncbi.nlm.nih.gov/33087929/
26	VV	Blood	Genotyping	Cohort Study	WES	Case: 1.572 Control:75.704	PIEZO1	16:88732720TG>T		https://pubmed.ncbi.nlm.nih.gov/33087929/
26	VV	Blood	Genotyping	Cohort Study	WES	Case: 1.572 Control:75.704	PIEZO1	16:88733326G>C		https://pubmed.ncbi.nlm.nih.gov/33087929/
26	VV	Blood	Genotyping	Cohort Study	WES	Case: 1.572 Control:75.704	PIEZO1	16:88733337TACAC>T		https://pubmed.ncbi.nlm.nih.gov/33087929/
26	VV	Blood	Genotyping	Cohort Study	WES	Case: 1.572 Control:75.704	PIEZO1	16:88733587C>A		https://pubmed.ncbi.nlm.nih.gov/33087929/
26	VV	Blood	Genotyping	Cohort Study	WES	Case: 1.572 Control:75.704	PIEZO1	16:88733965TC>T		https://pubmed.ncbi.nlm.nih.gov/33087929/
26	VV	Blood	Genotyping	Cohort Study	WES	Case: 1.572 Control:75.704	PIEZO1	16:88734017C>A		https://pubmed.ncbi.nlm.nih.gov/33087929/
26	VV	Blood	Genotyping	Cohort Study	WES	Case: 1.572 Control:75.704	PIEZO1	16:88734042C>CA		https://pubmed.ncbi.nlm.nih.gov/33087929/
26	VV	Blood	Genotyping	Cohort Study	WES	Case: 1.572 Control:75.704	PIEZO1	16:88734679C>T		https://pubmed.ncbi.nlm.nih.gov/33087929/
26	VV	Blood	Genotyping	Cohort Study	WES	Case: 1.572 Control:75.704	PIEZO1	16:88734909A>AT		https://pubmed.ncbi.nlm.nih.gov/33087929/
26	VV	Blood	Genotyping	Cohort Study	WES	Case: 1.572 Control:75.704	PIEZO1	16:88734991TG>T		https://pubmed.ncbi.nlm.nih.gov/33087929/
26	VV	Blood	Genotyping	Cohort Study	WES	Case: 1.572 Control:75.704	PIEZO1	16:88735174ACT>A		https://pubmed.ncbi.nlm.nih.gov/33087929/
26	VV	Blood	Genotyping	Cohort Study	WES	Case: 1.572 Control:75.704	PIEZO1	16:88736167CAG>C		https://pubmed.ncbi.nlm.nih.gov/33087929/
26	VV	Blood	Genotyping	Cohort Study	WES	Case: 1.572 Control:75.704	PIEZO1	16:88736324G>A		https://pubmed.ncbi.nlm.nih.gov/33087929/
26	VV	Blood	Genotyping	Cohort Study	WES	Case: 1.572 Control:75.704	PIEZO1	16:88736391G>T		https://pubmed.ncbi.nlm.nih.gov/33087929/
26	VV	Blood	Genotyping	Cohort Study	WES	Case: 1.572 Control:75.704	PIEZO1	16:88736409C>T		https://pubmed.ncbi.nlm.nih.gov/33087929/
26	VV	Blood	Genotyping	Cohort Study	WES	Case: 1.572 Control:75.704	PIEZO1	16:88736671G>A		https://pubmed.ncbi.nlm.nih.gov/33087929/
26	VV	Blood	Genotyping	Cohort Study	WES	Case: 1.572 Control:75.704	PIEZO1	16:88737557A>C		https://pubmed.ncbi.nlm.nih.gov/33087929/
26	VV	Blood	Genotyping	Cohort Study	WES	Case: 1.572 Control:75.704	PIEZO1	16:88737727C>G		https://pubmed.ncbi.nlm.nih.gov/33087929/
26	VV	Blood	Genotyping	Cohort Study	WES	Case: 1.572 Control:75.704	PIEZO1	16:88737815C>T		https://pubmed.ncbi.nlm.nih.gov/33087929/
26	VV	Blood	Genotyping	Cohort Study	WES	Case: 1.572 Control:75.704	PIEZO1	16:88738283G>C		https://pubmed.ncbi.nlm.nih.gov/33087929/
26	VV	Blood	Genotyping	Cohort Study	WES	Case: 1.572 Control:75.704	PIEZO1	16:88738637G>A		https://pubmed.ncbi.nlm.nih.gov/33087929/
26	VV	Blood	Genotyping	Cohort Study	WES	Case: 1.572 Control:75.704	PIEZO1	16:88738735TC>T		https://pubmed.ncbi.nlm.nih.gov/33087929/
26	VV	Blood	Genotyping	Cohort Study	WES	Case: 1.572 Control:75.704	PIEZO1	16:88741477C>T		https://pubmed.ncbi.nlm.nih.gov/33087929/
26	VV	Blood	Genotyping	Cohort Study	WES	Case: 1.572 Control:75.704	PIEZO1	16:88742306GT>G		https://pubmed.ncbi.nlm.nih.gov/33087929/
26	VV	Blood	Genotyping	Cohort Study	WES	Case: 1.572 Control:75.704	PIEZO1	16:88749399G>A		https://pubmed.ncbi.nlm.nih.gov/33087929/
26	VV	Blood	Genotyping	Cohort Study	WES	Case: 1.572 Control:75.704	PIEZO1	16:88784929C>T		https://pubmed.ncbi.nlm.nih.gov/33087929/
27	VV	Tissue	Gene Expression	Case Control	qRT-PCR&Immunostaining	Case:18 Control: 14	NELIN			https://pubmed.ncbi.nlm.nih.gov/25667639/
27	VV	Tissue	Gene Expression	Case Control	qRT-PCR&Immunostaining	Case:18 Control: 14	SM22α			https://pubmed.ncbi.nlm.nih.gov/25667639/
28	VV	Tissue	Gene Expression	Case Control	qRT-PCR	Case:24 Control: 20				https://pubmed.ncbi.nlm.nih.gov/31432124/
29	VV	Tissue	Gene Expression	Case Control	qRT-PCR	Case: 35 Control: 35	ELN			https://pubmed.ncbi.nlm.nih.gov/24785109/
30	VV	Tissue	Gene Expression	Case Control	qRT-PCR&Western Blot	Case: 6 Control: 6				https://pubmed.ncbi.nlm.nih.gov/27068509/
31	CVD	Blood-Tissue	GeneExpression&Genotyping	Cohort Study	Touch-down PCR&Sanger Sequencing&qRT-PCR&Western Blot	Case: 382 Control: 372	FOXC2	rs12922186		https://pubmed.ncbi.nlm.nih.gov/24608096/
31	CVD	Blood-Tissue	GeneExpression&Genotyping	Cohort Study	Touch-down PCR&Sanger Sequencing&qRT-PCR&Western Blot	Case: 382 Control: 372	FOXC2	rs74772511		https://pubmed.ncbi.nlm.nih.gov/24608096/
31	CVD	Blood-Tissue	GeneExpression&Genotyping	Cohort Study	Touch-down PCR&Sanger Sequencing&qRT-PCR&Western Blot	Case: 382 Control: 372	FOXC2	c.-2649_-2647dupTC (NM_005251.3)		https://pubmed.ncbi.nlm.nih.gov/24608096/
31	CVD	Blood-Tissue	GeneExpression&Genotyping	Cohort Study	Touch-down PCR&Sanger Sequencing&qRT-PCR&Western Blot	Case: 382 Control: 372	FOXC2	c.*126G>A (NM_005251.3)		https://pubmed.ncbi.nlm.nih.gov/24608096/
31	CVD	Blood-Tissue	GeneExpression&Genotyping	Cohort Study	Touch-down PCR&Sanger Sequencing&qRT-PCR&Western Blot	Case: 382 Control: 372	FOXC2	rs78816814		https://pubmed.ncbi.nlm.nih.gov/24608096/
31	CVD	Blood-Tissue	GeneExpression&Genotyping	Cohort Study	Touch-down PCR&Sanger Sequencing&qRT-PCR&Western Blot	Case: 382 Control: 372	FOXC2	rs34221221		https://pubmed.ncbi.nlm.nih.gov/24608096/
31	CVD	Blood-Tissue	GeneExpression&Genotyping	Cohort Study	Touch-down PCR&Sanger Sequencing&qRT-PCR&Western Blot	Case: 382 Control: 372	FOXC2	rs4843162		https://pubmed.ncbi.nlm.nih.gov/24608096/
32	VV	Blood	Genotyping	Case Control	RT-PCR (Allelic Discrimination)	Case: 470 Control: 269	MCP-1	rs1024611		https://pubmed.ncbi.nlm.nih.gov/28623996/
33	CVD			Review			FOXC2			https://pubmed.ncbi.nlm.nih.gov/32053001/
33	CVD			Review			VEGF-A			https://pubmed.ncbi.nlm.nih.gov/32053001/
33	CVD			Review			MMPs			https://pubmed.ncbi.nlm.nih.gov/32053001/
33	CVD			Review			TIMPs			https://pubmed.ncbi.nlm.nih.gov/32053001/
33	CVD			Review			MTHFR			https://pubmed.ncbi.nlm.nih.gov/32053001/
33	CVD			Review			EFEMP1			https://pubmed.ncbi.nlm.nih.gov/32053001/
33	CVD			Review			KCNH8			https://pubmed.ncbi.nlm.nih.gov/32053001/
33	CVD			Review			SKAP2			https://pubmed.ncbi.nlm.nih.gov/32053001/
33	CVD			Review			MCHIII			https://pubmed.ncbi.nlm.nih.gov/32053001/
34	CVD	Blood	Genotyping	Cohort Study	GWAS	Case: 2.269 Control: 7.765	EFEMP1	rs17278665		https://pubmed.ncbi.nlm.nih.gov/28374850/
34	CVD	Blood	Genotyping	Cohort Study	GWAS	Case: 2.269 Control: 7.765	KCNH8	rs727139		https://pubmed.ncbi.nlm.nih.gov/28374850/
34	CVD	Blood	Genotyping	Cohort Study	GWAS	Case: 2.269 Control: 7.765	SKAP2	rs2030136		https://pubmed.ncbi.nlm.nih.gov/28374850/
35	PVV	Blood	Genotyping	Cohort Study	GWAS	Case: 273 Control: 250	MHC Class III	rs4151657		https://pubmed.ncbi.nlm.nih.gov/29551506/
35	PVV	Blood	Genotyping	Cohort Study	GWAS	Case: 273 Control: 250	UMAD1	rs7780564		https://pubmed.ncbi.nlm.nih.gov/29551506/
35	PVV	Blood	Genotyping	Cohort Study	GWAS	Case: 273 Control: 250	CDKN2C-RNF11	rs11588271		https://pubmed.ncbi.nlm.nih.gov/29551506/
35	PVV	Blood	Genotyping	Cohort Study	GWAS	Case: 273 Control: 250	LARP7P1-PRELP	rs2802796		https://pubmed.ncbi.nlm.nih.gov/29551506/
35	PVV	Blood	Genotyping	Cohort Study	GWAS	Case: 273 Control: 250	C2	rs2844452		https://pubmed.ncbi.nlm.nih.gov/29551506/
35	PVV	Blood	Genotyping	Cohort Study	GWAS	Case: 273 Control: 250	C22orf42	rs5998267		https://pubmed.ncbi.nlm.nih.gov/29551506/
35	PVV	Blood	Genotyping	Cohort Study	GWAS	Case: 273 Control: 250	KCNB2	rs2247572		https://pubmed.ncbi.nlm.nih.gov/29551506/
35	PVV	Blood	Genotyping	Cohort Study	GWAS	Case: 273 Control: 250	C2	rs2734335		https://pubmed.ncbi.nlm.nih.gov/29551506/
35	PVV	Blood	Genotyping	Cohort Study	GWAS	Case: 273 Control: 250	CFB	rs4151657		https://pubmed.ncbi.nlm.nih.gov/29551506/
35	PVV	Blood	Genotyping	Cohort Study	GWAS	Case: 273 Control: 250	DCC	rs1574039		https://pubmed.ncbi.nlm.nih.gov/29551506/
35	PVV	Blood	Genotyping	Cohort Study	GWAS	Case: 273 Control: 250	PRR14L	rs140078		https://pubmed.ncbi.nlm.nih.gov/29551506/
35	PVV	Blood	Genotyping	Cohort Study	GWAS	Case: 273 Control: 250	PRR14L	rs140081		https://pubmed.ncbi.nlm.nih.gov/29551506/
35	PVV	Blood	Genotyping	Cohort Study	GWAS	Case: 273 Control: 250	PBX2	rs204995		https://pubmed.ncbi.nlm.nih.gov/29551506/
35	PVV	Blood	Genotyping	Cohort Study	GWAS	Case: 273 Control: 250	C2	rs3020644		https://pubmed.ncbi.nlm.nih.gov/29551506/
35	PVV	Blood	Genotyping	Cohort Study	GWAS	Case: 273 Control: 250	FAS	rs2234978		https://pubmed.ncbi.nlm.nih.gov/29551506/
35	PVV	Blood	Genotyping	Cohort Study	GWAS	Case: 273 Control: 250	NOTCH4-BTNL2	rs3134926		https://pubmed.ncbi.nlm.nih.gov/29551506/
35	PVV	Blood	Genotyping	Cohort Study	GWAS	Case: 273 Control: 250	PBX2	rs204992		https://pubmed.ncbi.nlm.nih.gov/29551506/
35	PVV	Blood	Genotyping	Cohort Study	GWAS	Case: 273 Control: 250	C2	rs2763982		https://pubmed.ncbi.nlm.nih.gov/29551506/
35	PVV	Blood	Genotyping	Cohort Study	GWAS	Case: 273 Control: 250	MSH5	rs707939		https://pubmed.ncbi.nlm.nih.gov/29551506/
35	PVV	Blood	Genotyping	Cohort Study	GWAS	Case: 273 Control: 250	NOTCH4-BTNL2	rs115944000		https://pubmed.ncbi.nlm.nih.gov/29551506/
35	PVV	Blood	Genotyping	Cohort Study	GWAS	Case: 273 Control: 250	NRIP1-USP25	rs2223043		https://pubmed.ncbi.nlm.nih.gov/29551506/
35	PVV	Blood	Genotyping	Cohort Study	GWAS	Case: 273 Control: 250	SORCS1-XPNPEP1	rs6584859		https://pubmed.ncbi.nlm.nih.gov/29551506/
35	PVV	Blood	Genotyping	Cohort Study	GWAS	Case: 273 Control: 250	HSPA1L	rs2075800		https://pubmed.ncbi.nlm.nih.gov/29551506/
35	PVV	Blood	Genotyping	Cohort Study	GWAS	Case: 273 Control: 250	PRRC2A	rs2736155		https://pubmed.ncbi.nlm.nih.gov/29551506/
35	PVV	Blood	Genotyping	Cohort Study	GWAS	Case: 273 Control: 250	PBX2-GPSM3	rs176095		https://pubmed.ncbi.nlm.nih.gov/29551506/
35	PVV	Blood	Genotyping	Cohort Study	GWAS	Case: 273 Control: 250	MGAM	rs4509233		https://pubmed.ncbi.nlm.nih.gov/29551506/
35	PVV	Blood	Genotyping	Cohort Study	GWAS	Case: 273 Control: 250	PBX2	rs204994		https://pubmed.ncbi.nlm.nih.gov/29551506/
35	PVV	Blood	Genotyping	Cohort Study	GWAS	Case: 273 Control: 250	HOXA1	rs10951154		https://pubmed.ncbi.nlm.nih.gov/29551506/
35	PVV	Blood	Genotyping	Cohort Study	GWAS	Case: 273 Control: 250	NOTCH4-BTNL2	rs365053		https://pubmed.ncbi.nlm.nih.gov/29551506/
35	PVV	Blood	Genotyping	Cohort Study	GWAS	Case: 273 Control: 250	STK19	rs6941112		https://pubmed.ncbi.nlm.nih.gov/29551506/
35	PVV	Blood	Genotyping	Cohort Study	GWAS	Case: 273 Control: 250	AIF1-PRRC2A	rs2736176		https://pubmed.ncbi.nlm.nih.gov/29551506/
35	PVV	Blood	Genotyping	Cohort Study	GWAS	Case: 273 Control: 250	BAG6	rs755714		https://pubmed.ncbi.nlm.nih.gov/29551506/
35	PVV	Blood	Genotyping	Cohort Study	GWAS	Case: 273 Control: 250	P3H2	rs710590		https://pubmed.ncbi.nlm.nih.gov/29551506/
35	PVV	Blood	Genotyping	Cohort Study	GWAS	Case: 273 Control: 250	FOLH1B	rs61905507		https://pubmed.ncbi.nlm.nih.gov/29551506/
35	PVV	Blood	Genotyping	Cohort Study	GWAS	Case: 273 Control: 250	PRRC2A	rs2261033		https://pubmed.ncbi.nlm.nih.gov/29551506/
35	PVV	Blood	Genotyping	Cohort Study	GWAS	Case: 273 Control: 250	KPRP	rs16834461		https://pubmed.ncbi.nlm.nih.gov/29551506/
35	PVV	Blood	Genotyping	Cohort Study	GWAS	Case: 273 Control: 250	PRUNE2-VPS13A	rs1929539		https://pubmed.ncbi.nlm.nih.gov/29551506/
35	PVV	Blood	Genotyping	Cohort Study	GWAS	Case: 273 Control: 250	SLC44A4	rs614549		https://pubmed.ncbi.nlm.nih.gov/29551506/
35	PVV	Blood	Genotyping	Cohort Study	GWAS	Case: 273 Control: 250	CENPF	rs335524		https://pubmed.ncbi.nlm.nih.gov/29551506/
35	PVV	Blood	Genotyping	Cohort Study	GWAS	Case: 273 Control: 250	TDRD5	rs61310274		https://pubmed.ncbi.nlm.nih.gov/29551506/
35	PVV	Blood	Genotyping	Cohort Study	GWAS	Case: 273 Control: 250	TSPYL4	rs2232470		https://pubmed.ncbi.nlm.nih.gov/29551506/
35	PVV	Blood	Genotyping	Cohort Study	GWAS	Case: 273 Control: 250	LRIG1-KBTBD8	rs11705970		https://pubmed.ncbi.nlm.nih.gov/29551506/
35	PVV	Blood	Genotyping	Cohort Study	GWAS	Case: 273 Control: 250	LINC01339<>CETN3	rs10071758		https://pubmed.ncbi.nlm.nih.gov/29551506/
35	PVV	Blood	Genotyping	Cohort Study	GWAS	Case: 273 Control: 250	MAGI2-RPL13AP17	rs714438		https://pubmed.ncbi.nlm.nih.gov/29551506/
35	PVV	Blood	Genotyping	Cohort Study	GWAS	Case: 273 Control: 250	TSPAN8-LGR5	rs4760790		https://pubmed.ncbi.nlm.nih.gov/29551506/
35	PVV	Blood	Genotyping	Cohort Study	GWAS	Case: 273 Control: 250	TNXB	rs2071295		https://pubmed.ncbi.nlm.nih.gov/29551506/
35	PVV	Blood	Genotyping	Cohort Study	GWAS	Case: 273 Control: 250	ICE1-MED10	rs7728043		https://pubmed.ncbi.nlm.nih.gov/29551506/
35	PVV	Blood	Genotyping	Cohort Study	GWAS	Case: 273 Control: 250	C2	rs7746553		https://pubmed.ncbi.nlm.nih.gov/29551506/
35	PVV	Blood	Genotyping	Cohort Study	GWAS	Case: 273 Control: 250	MAGI1-SLC25A26	rs72897196		https://pubmed.ncbi.nlm.nih.gov/29551506/
35	PVV	Blood	Genotyping	Cohort Study	GWAS	Case: 273 Control: 250	NOD2	rs5743289		https://pubmed.ncbi.nlm.nih.gov/29551506/
35	PVV	Blood	Genotyping	Cohort Study	GWAS	Case: 273 Control: 250	UNC5D	rs2579899		https://pubmed.ncbi.nlm.nih.gov/29551506/
36	CVD	Blood	Genotyping	Case Control	RFLP	Case: 150 Control: 227	MMP-2	rs243864		https://pubmed.ncbi.nlm.nih.gov/28662285/
36	CVD	Blood	Genotyping	Case Control	RFLP	Case: 150 Control: 227	MMP-9	rs3918242		https://pubmed.ncbi.nlm.nih.gov/28662285/
36	CVD	Blood	Genotyping	Case Control	RFLP	Case: 150 Control: 227	MMP-12	rs7123600		https://pubmed.ncbi.nlm.nih.gov/28662285/
37	CVI	Tissue	Gene Expression	Case Control	Microarray	Case: 10 Control: 10	HPGD			https://pubmed.ncbi.nlm.nih.gov/23932556/
37	CVI	Tissue	Gene Expression	Case Control	Microarray	Case: 10 Control: 10	CPM			https://pubmed.ncbi.nlm.nih.gov/23932556/
37	CVI	Tissue	Gene Expression	Case Control	Microarray	Case: 10 Control: 10	RGS13			https://pubmed.ncbi.nlm.nih.gov/23932556/
37	CVI	Tissue	Gene Expression	Case Control	Microarray	Case: 10 Control: 10	RGS4			https://pubmed.ncbi.nlm.nih.gov/23932556/
37	CVI	Tissue	Gene Expression	Case Control	Microarray	Case: 10 Control: 10	NFIA			https://pubmed.ncbi.nlm.nih.gov/23932556/
37	CVI	Tissue	Gene Expression	Case Control	Microarray	Case: 10 Control: 10	P2RY12			https://pubmed.ncbi.nlm.nih.gov/23932556/
37	CVI	Tissue	Gene Expression	Case Control	Microarray	Case: 10 Control: 10	MS4A6A			https://pubmed.ncbi.nlm.nih.gov/23932556/
37	CVI	Tissue	Gene Expression	Case Control	Microarray	Case: 10 Control: 10	SAMSN1			https://pubmed.ncbi.nlm.nih.gov/23932556/
37	CVI	Tissue	Gene Expression	Case Control	Microarray	Case: 10 Control: 10	HTR2B			https://pubmed.ncbi.nlm.nih.gov/23932556/
37	CVI	Tissue	Gene Expression	Case Control	Microarray	Case: 10 Control: 10	ERBB4			https://pubmed.ncbi.nlm.nih.gov/23932556/
37	CVI	Tissue	Gene Expression	Case Control	Microarray	Case: 10 Control: 10	HAS3			https://pubmed.ncbi.nlm.nih.gov/23932556/
37	CVI	Tissue	Gene Expression	Case Control	Microarray	Case: 10 Control: 10	KYNU			https://pubmed.ncbi.nlm.nih.gov/23932556/
37	CVI	Tissue	Gene Expression	Case Control	Microarray	Case: 10 Control: 10	ABCA1			https://pubmed.ncbi.nlm.nih.gov/23932556/
37	CVI	Tissue	Gene Expression	Case Control	Microarray	Case: 10 Control: 10	SEPP1			https://pubmed.ncbi.nlm.nih.gov/23932556/
37	CVI	Tissue	Gene Expression	Case Control	Microarray	Case: 10 Control: 10	SLC16A1			https://pubmed.ncbi.nlm.nih.gov/23932556/
37	CVI	Tissue	Gene Expression	Case Control	Microarray	Case: 10 Control: 10	IQGAP2			https://pubmed.ncbi.nlm.nih.gov/23932556/
37	CVI	Tissue	Gene Expression	Case Control	Microarray	Case: 10 Control: 10	NBPF10			https://pubmed.ncbi.nlm.nih.gov/23932556/
37	CVI	Tissue	Gene Expression	Case Control	Microarray	Case: 10 Control: 10	SRRM2			https://pubmed.ncbi.nlm.nih.gov/23932556/
37	CVI	Tissue	Gene Expression	Case Control	Microarray	Case: 10 Control: 10	LPCAT4			https://pubmed.ncbi.nlm.nih.gov/23932556/
37	CVI	Tissue	Gene Expression	Case Control	Microarray	Case: 10 Control: 10	IGFBP2			https://pubmed.ncbi.nlm.nih.gov/23932556/
37	CVI	Tissue	Gene Expression	Case Control	Microarray	Case: 10 Control: 10	COL27A1			https://pubmed.ncbi.nlm.nih.gov/23932556/
37	CVI	Tissue	Gene Expression	Case Control	Microarray	Case: 10 Control: 10	PER1			https://pubmed.ncbi.nlm.nih.gov/23932556/
37	CVI	Tissue	Gene Expression	Case Control	Microarray	Case: 10 Control: 10	HRCT1			https://pubmed.ncbi.nlm.nih.gov/23932556/
37	CVI	Tissue	Gene Expression	Case Control	Microarray	Case: 10 Control: 10	COL13A1			https://pubmed.ncbi.nlm.nih.gov/23932556/
37	CVI	Tissue	Gene Expression	Case Control	Microarray	Case: 10 Control: 10	SHOX			https://pubmed.ncbi.nlm.nih.gov/23932556/
37	CVI	Tissue	Gene Expression	Case Control	Microarray	Case: 10 Control: 10	C2orf40			https://pubmed.ncbi.nlm.nih.gov/23932556/
38	VV	Tissue	Gene Expression	Case Control	NGS RNA-Seq&RT-PCR	Case: 5 Control: 5	HAS2			https://pubmed.ncbi.nlm.nih.gov/30544995/
39	VV	Tissue	Gene Expression	Case Control	qRT-PCR&Western Blot	Case:12 Control 8	GPR30			https://www.ncbi.nlm.nih.gov/pmc/articles/PMC7212987/
40	VV	Blood-Tissue	Genotyping	Case Control	Sanger Sequence	Case:100 Control:147	FOXF1			https://pubmed.ncbi.nlm.nih.gov/22664280/
40	VV	Blood-Tissue	Genotyping	Case Control	Sanger Sequence	Case:100 Control:147	FOXL1			https://pubmed.ncbi.nlm.nih.gov/22664280/
40	VV	Blood-Tissue	Genotyping	Case Control	Sanger Sequence	Case:100 Control:147	IRF8			https://pubmed.ncbi.nlm.nih.gov/22664280/
41	CVD	Blood		Cohort Study		Case:2701				https://pubmed.ncbi.nlm.nih.gov/20354728/
42	PVV	Blood	Genotyping	Case Control	qPCR&Melting Curve	Case: 463 Control: 754	HFE	rs1800562		https://pubmed.ncbi.nlm.nih.gov/26416403/
42	PVV	Blood	Genotyping	Case Control	qPCR&Melting Curve	Case: 463 Control: 754	HFE	rs1799945		https://pubmed.ncbi.nlm.nih.gov/26416403/
43	VV	Tissue	Gene Expression	Case Control	qRT-PCR&Western Blot	Case: 18 Control:14	TIE1			https://pubmed.ncbi.nlm.nih.gov/22987233/
44	PVV	Blood	Genotyping	Case Control	RT-PCR (Allelic Discrimination)	Case: 448 Control: 609	VEGFA	rs2010963		https://pubmed.ncbi.nlm.nih.gov/27932624/
45	VV	Tissue	Gene Expression	Case Control	Microarray	Case: 4 Control: 4	RACK1			https://pubmed.ncbi.nlm.nih.gov/15871312/
45	VV	Tissue	Gene Expression	Case Control	Microarray	Case: 4 Control: 4	TGFBI			https://pubmed.ncbi.nlm.nih.gov/15871312/
45	VV	Tissue	Gene Expression	Case Control	Microarray	Case: 4 Control: 4	ILK			https://pubmed.ncbi.nlm.nih.gov/15871312/
45	VV	Tissue	Gene Expression	Case Control	Microarray	Case: 4 Control: 4	NECTIN2			https://pubmed.ncbi.nlm.nih.gov/15871312/
45	VV	Tissue	Gene Expression	Case Control	Microarray	Case: 4 Control: 4	SCAF11			https://pubmed.ncbi.nlm.nih.gov/15871312/
45	VV	Tissue	Gene Expression	Case Control	Microarray	Case: 4 Control: 4	DDX1			https://pubmed.ncbi.nlm.nih.gov/15871312/
45	VV	Tissue	Gene Expression	Case Control	Microarray	Case: 4 Control: 4	PSMD9			https://pubmed.ncbi.nlm.nih.gov/15871312/
45	VV	Tissue	Gene Expression	Case Control	Microarray	Case: 4 Control: 4	RPL13A			https://pubmed.ncbi.nlm.nih.gov/15871312/
45	VV	Tissue	Gene Expression	Case Control	Microarray	Case: 4 Control: 4	PRSS23			https://pubmed.ncbi.nlm.nih.gov/15871312/
45	VV	Tissue	Gene Expression	Case Control	Microarray	Case: 4 Control: 4	UCHL1			https://pubmed.ncbi.nlm.nih.gov/15871312/
45	VV	Tissue	Gene Expression	Case Control	Microarray	Case: 4 Control: 4	KPNB1			https://pubmed.ncbi.nlm.nih.gov/15871312/
45	VV	Tissue	Gene Expression	Case Control	Microarray	Case: 4 Control: 4	ACTG1			https://pubmed.ncbi.nlm.nih.gov/15871312/
45	VV	Tissue	Gene Expression	Case Control	Microarray	Case: 4 Control: 4	TAGLN2			https://pubmed.ncbi.nlm.nih.gov/15871312/
45	VV	Tissue	Gene Expression	Case Control	Microarray	Case: 4 Control: 4	LMNA			https://pubmed.ncbi.nlm.nih.gov/15871312/
45	VV	Tissue	Gene Expression	Case Control	Microarray	Case: 4 Control: 4	COL1A1			https://pubmed.ncbi.nlm.nih.gov/15871312/
45	VV	Tissue	Gene Expression	Case Control	Microarray	Case: 4 Control: 4	TAGLN			https://pubmed.ncbi.nlm.nih.gov/15871312/
45	VV	Tissue	Gene Expression	Case Control	Microarray	Case: 4 Control: 4	TUBA1A			https://pubmed.ncbi.nlm.nih.gov/15871312/
45	VV	Tissue	Gene Expression	Case Control	Microarray	Case: 4 Control: 4	ACTN1			https://pubmed.ncbi.nlm.nih.gov/15871312/
45	VV	Tissue	Gene Expression	Case Control	Microarray	Case: 4 Control: 4	MSN			https://pubmed.ncbi.nlm.nih.gov/15871312/
45	VV	Tissue	Gene Expression	Case Control	Microarray	Case: 4 Control: 4	TUBA1B			https://pubmed.ncbi.nlm.nih.gov/15871312/
45	VV	Tissue	Gene Expression	Case Control	Microarray	Case: 4 Control: 4	RPSA			https://pubmed.ncbi.nlm.nih.gov/15871312/
45	VV	Tissue	Gene Expression	Case Control	Microarray	Case: 4 Control: 4	LUM			https://pubmed.ncbi.nlm.nih.gov/15871312/
45	VV	Tissue	Gene Expression	Case Control	Microarray	Case: 4 Control: 4	TPM2			https://pubmed.ncbi.nlm.nih.gov/15871312/
45	VV	Tissue	Gene Expression	Case Control	Microarray	Case: 4 Control: 4	MYL6			https://pubmed.ncbi.nlm.nih.gov/15871312/
45	VV	Tissue	Gene Expression	Case Control	Microarray	Case: 4 Control: 4	VCAN			https://pubmed.ncbi.nlm.nih.gov/15871312/
45	VV	Tissue	Gene Expression	Case Control	Microarray	Case: 4 Control: 4	HSP90AA1			https://pubmed.ncbi.nlm.nih.gov/15871312/
45	VV	Tissue	Gene Expression	Case Control	Microarray	Case: 4 Control: 4	HLA-A			https://pubmed.ncbi.nlm.nih.gov/15871312/
45	VV	Tissue	Gene Expression	Case Control	Microarray	Case: 4 Control: 4	ATP5F1B			https://pubmed.ncbi.nlm.nih.gov/15871312/
45	VV	Tissue	Gene Expression	Case Control	Microarray	Case: 4 Control: 4	ATP6V0E1			https://pubmed.ncbi.nlm.nih.gov/15871312/
45	VV	Tissue	Gene Expression	Case Control	Microarray	Case: 4 Control: 4	GAPDH			https://pubmed.ncbi.nlm.nih.gov/15871312/
45	VV	Tissue	Gene Expression	Case Control	Microarray	Case: 4 Control: 4	ATP6V1D			https://pubmed.ncbi.nlm.nih.gov/15871312/
45	VV	Tissue	Gene Expression	Case Control	Microarray	Case: 4 Control: 4	CALU			https://pubmed.ncbi.nlm.nih.gov/15871312/
45	VV	Tissue	Gene Expression	Case Control	Microarray	Case: 4 Control: 4	ACOT8			https://pubmed.ncbi.nlm.nih.gov/15871312/
45	VV	Tissue	Gene Expression	Case Control	Microarray	Case: 4 Control: 4	BIGH3			https://pubmed.ncbi.nlm.nih.gov/15871312/
46	PVV	Tissue	Gene Expression	Case Control	RT-PCR&Western Blot	Case: 20 Control: 7	OCT-1			https://pubmed.ncbi.nlm.nih.gov/18083338/
47	VV	Tissue	Gene Expression	Case Control	ELISA&RT-PCR	Case: 10 Control: 10	FOXO3a			https://pubmed.ncbi.nlm.nih.gov/34255598/
47	VV	Tissue	Gene Expression	Case Control	ELISA&RT-PCR	Case: 10 Control: 10	APOE			https://pubmed.ncbi.nlm.nih.gov/34255598/
47	VV	Tissue	Gene Expression	Case Control	ELISA&RT-PCR	Case: 10 Control: 10	MMP9			https://pubmed.ncbi.nlm.nih.gov/34255598/
47	VV	Tissue	Gene Expression	Case Control	ELISA&RT-PCR	Case: 10 Control: 10	MMP2			https://pubmed.ncbi.nlm.nih.gov/34255598/
47	VV	Tissue	Gene Expression	Case Control	ELISA&RT-PCR	Case: 10 Control: 10	p53			https://pubmed.ncbi.nlm.nih.gov/34255598/
48	PGSVVs	Tissue	circRNA Expression	Case Control	NGS RNA-Seq&RT-PCR	Case: 11 Control: 11			hsa-miR-103a-2-5p	https://pubmed.ncbi.nlm.nih.gov/29577902/
48	PGSVVs	Tissue	circRNA Expression	Case Control	NGS RNA-Seq&RT-PCR	Case: 11 Control: 11			hsa-miR-141-5p	https://pubmed.ncbi.nlm.nih.gov/29577902/
48	PGSVVs	Tissue	circRNA Expression	Case Control	NGS RNA-Seq&RT-PCR	Case: 11 Control: 11			hsa-miR-3692-5p	https://pubmed.ncbi.nlm.nih.gov/29577902/
48	PGSVVs	Tissue	circRNA Expression	Case Control	NGS RNA-Seq&RT-PCR	Case: 11 Control: 11			hsa-miR-4659a-3p	https://pubmed.ncbi.nlm.nih.gov/29577902/
48	PGSVVs	Tissue	circRNA Expression	Case Control	NGS RNA-Seq&RT-PCR	Case: 11 Control: 11			hsa-miR- 4659b-3p	https://pubmed.ncbi.nlm.nih.gov/29577902/
48	PGSVVs	Tissue	circRNA Expression	Case Control	NGS RNA-Seq&RT-PCR	Case: 11 Control: 11			hsamiR-4691-5p	https://pubmed.ncbi.nlm.nih.gov/29577902/
48	PGSVVs	Tissue	circRNA Expression	Case Control	NGS RNA-Seq&RT-PCR	Case: 11 Control: 11			hsa-miR-4778-3p	https://pubmed.ncbi.nlm.nih.gov/29577902/
48	PGSVVs	Tissue	circRNA Expression	Case Control	NGS RNA-Seq&RT-PCR	Case: 11 Control: 11			hsa-miR-6738-3p	https://pubmed.ncbi.nlm.nih.gov/29577902/
48	PGSVVs	Tissue	circRNA Expression	Case Control	NGS RNA-Seq&RT-PCR	Case: 11 Control: 11			hsa-miR-6792-3p	https://pubmed.ncbi.nlm.nih.gov/29577902/
48	PGSVVs	Tissue	circRNA Expression	Case Control	NGS RNA-Seq&RT-PCR	Case: 11 Control: 11			hsa-miR-6873-3p	https://pubmed.ncbi.nlm.nih.gov/29577902/
49	VV	Tissue	Gene Expression	Case Control	Microarray&qRT-PCR	Case: 50 Control:36	COL3A1			https://pubmed.ncbi.nlm.nih.gov/17643059/
49	VV	Tissue	Gene Expression	Case Control	Microarray&qRT-PCR	Case: 50 Control:36	TIMP1			https://pubmed.ncbi.nlm.nih.gov/17643059/
49	VV	Tissue	Gene Expression	Case Control	Microarray&qRT-PCR	Case: 50 Control:36	DPT			https://pubmed.ncbi.nlm.nih.gov/17643059/
49	VV	Tissue	Gene Expression	Case Control	Microarray&qRT-PCR	Case: 50 Control:36	MGP			https://pubmed.ncbi.nlm.nih.gov/17643059/
49	VV	Tissue	Gene Expression	Case Control	Microarray&qRT-PCR	Case: 50 Control:36	TNC			https://pubmed.ncbi.nlm.nih.gov/17643059/
50	PVV	Tissue	Gene Expression	Case Control	DDRT–PCR	Case: 4 Control: 3	TPM4			https://pubmed.ncbi.nlm.nih.gov/15680382/
51	VV	Tissue	Gene Expression	Case Control	Protein Array&qRT-PCR	Case: 8 Control: 8	IGFBP6			https://pubmed.ncbi.nlm.nih.gov/32529639/
52	CVI	Tissue	Gene Expression	Case Control	qPCR	Case: 81 Control: 29	HIF-1α			https://pubmed.ncbi.nlm.nih.gov/30057669/
52	CVI	Tissue	Gene Expression	Case Control	qPCR	Case: 81 Control: 29	HIF-2α			https://pubmed.ncbi.nlm.nih.gov/30057669/
52	CVI	Tissue	Gene Expression	Case Control	qPCR	Case: 81 Control: 29	PI3K			https://pubmed.ncbi.nlm.nih.gov/30057669/
52	CVI	Tissue	Gene Expression	Case Control	qPCR	Case: 81 Control: 29	mTOR			https://pubmed.ncbi.nlm.nih.gov/30057669/
53	VV	Blood	Genotyping	Case Control	PCR	Case: 98	MTHFR			https://www.ncbi.nlm.nih.gov/pmc/articles/PMC6441341/
54	PVV	Tissue	Gene Expression	Case Control	qPCR&Western Blot	Case: 20 Control: 11	HIF-1alfa			https://pubmed.ncbi.nlm.nih.gov/22277691/
54	PVV	Tissue	Gene Expression	Case Control	qPCR&Western Blot	Case: 20 Control: 11	HIF-2beta			https://pubmed.ncbi.nlm.nih.gov/22277691/
55	VV	Blood	Genotyping	Case Control	PCR-RFLP	Case: 138 Control: 138				https://www.ncbi.nlm.nih.gov/pmc/articles/PMC8603714/
56	VV	Blood	Genotyping	Case Control	ABI Prism fluorescence based genotyping (Microsatellit)	Case: 698 Control: 465				https://www.ncbi.nlm.nih.gov/pmc/articles/PMC1736007/
57	VV	Tissue	lncRNA Expression	Case Control	qRT-PCR	Case: 53 Control: --	ANX2A			https://www.ncbi.nlm.nih.gov/pmc/articles/PMC4373870/
58	CVI	Tissue	miRNA Expression	Case Control	Microarray&qRT-PCR	Case: 5 Control: 5			hsa-miR-34a	https://pubmed.ncbi.nlm.nih.gov/23132275/
58	CVI	Tissue	miRNA Expression	Case Control	Microarray&qRT-PCR	Case: 5 Control: 5			hsa-miR-155	https://pubmed.ncbi.nlm.nih.gov/23132275/
58	CVI	Tissue	miRNA Expression	Case Control	Microarray&qRT-PCR	Case: 5 Control: 5			hsa-miR-378	https://pubmed.ncbi.nlm.nih.gov/23132275/
58	CVI	Tissue	miRNA Expression	Case Control	Microarray&qRT-PCR	Case: 5 Control: 5			hsa-miR-376c	https://pubmed.ncbi.nlm.nih.gov/23132275/
58	CVI	Tissue	miRNA Expression	Case Control	Microarray&qRT-PCR	Case: 5 Control: 5			hsa-miR-196a	https://pubmed.ncbi.nlm.nih.gov/23132275/
58	CVI	Tissue	miRNA Expression	Case Control	Microarray&qRT-PCR	Case: 5 Control: 5			hsa-miR-376a	https://pubmed.ncbi.nlm.nih.gov/23132275/
58	CVI	Tissue	miRNA Expression	Case Control	Microarray&qRT-PCR	Case: 5 Control: 5			hsa-miR-654-3p	https://pubmed.ncbi.nlm.nih.gov/23132275/
58	CVI	Tissue	miRNA Expression	Case Control	Microarray&qRT-PCR	Case: 5 Control: 5			hsa-miR-127-3p	https://pubmed.ncbi.nlm.nih.gov/23132275/
58	CVI	Tissue	miRNA Expression	Case Control	Microarray&qRT-PCR	Case: 5 Control: 5			hsa-miR-202	https://pubmed.ncbi.nlm.nih.gov/23132275/
58	CVI	Tissue	miRNA Expression	Case Control	Microarray&qRT-PCR	Case: 5 Control: 5			hsa-miR-29b-1	https://pubmed.ncbi.nlm.nih.gov/23132275/
58	CVI	Tissue	miRNA Expression	Case Control	Microarray&qRT-PCR	Case: 5 Control: 5			hsa-miR-210	https://pubmed.ncbi.nlm.nih.gov/23132275/
58	CVI	Tissue	miRNA Expression	Case Control	Microarray&qRT-PCR	Case: 5 Control: 5			hsa-miR-155	https://pubmed.ncbi.nlm.nih.gov/23132275/
58	CVI	Tissue	miRNA Expression	Case Control	Microarray&qRT-PCR	Case: 5 Control: 5			hsa-miR-338-3p	https://pubmed.ncbi.nlm.nih.gov/23132275/
58	CVI	Tissue	miRNA Expression	Case Control	Microarray&qRT-PCR	Case: 5 Control: 5			hsa-miR-146b-5p	https://pubmed.ncbi.nlm.nih.gov/23132275/
59	VV	Tissue	Gene&miRNA Expression	Case Control	qRT-PCR&Western Blot	Case: 10 Control: 10	FOXC2		miR‑199a‑5p	https://pubmed.ncbi.nlm.nih.gov/34212977/
60	VV	Tissue	GeneExpression&Genotyping	Case Control	RLFP&RT-qPCR	Case: 60 Control: 65	MMP2			https://pubmed.ncbi.nlm.nih.gov/21576412/
61	PVV	Blood-Tissue	GeneExpression&Genotyping	Case Control	RT-PCR	Case: 116 Control: 39	MTHFR	rs1801133		https://pubmed.ncbi.nlm.nih.gov/26137554/
61	PVV	Blood-Tissue	GeneExpression&Genotyping	Case Control	RT-PCR	Case: 116 Control: 39	MTHFR	rs1801131		https://pubmed.ncbi.nlm.nih.gov/26137554/
62	DVT,CVI and ASO	Blood	Genotyping	Case Control	PCR-RFLP	Case: 125 Control: 197	MTR	rs1805087		https://pubmed.ncbi.nlm.nih.gov/33345688/
63	VGSVs	Tissue	Genotyping	Case Control	Sanger Sequence	Case: 12 Control: 10	FBN1			https://www.ncbi.nlm.nih.gov/pmc/articles/PMC4057249/
63	VGSVs	Tissue	Genotyping	Case Control	Sanger Sequence	Case: 12 Control: 10	TGFBR2			https://www.ncbi.nlm.nih.gov/pmc/articles/PMC4057249/
64	VGSVs	Tissue	Gene Expression	Case Control	qRT-PCR&Western Blot	Case: 13 Control: 15	MMP-2			https://pubmed.ncbi.nlm.nih.gov/28818228/
64	VGSVs	Tissue	Gene Expression	Case Control	qRT-PCR&Western Blot	Case: 13 Control: 15	MMP-9			https://pubmed.ncbi.nlm.nih.gov/28818228/
64	VGSVs	Tissue	Gene Expression	Case Control	qRT-PCR&Western Blot	Case: 13 Control: 15	TIMP-1			https://pubmed.ncbi.nlm.nih.gov/28818228/
64	VGSVs	Tissue	Gene Expression	Case Control	qRT-PCR&Western Blot	Case: 13 Control: 15	TIMP-2			https://pubmed.ncbi.nlm.nih.gov/28818228/
64	VGSVs	Tissue	Gene Expression	Case Control	qRT-PCR&Western Blot	Case: 13 Control: 15	BCL-2			https://pubmed.ncbi.nlm.nih.gov/28818228/
64	VGSVs	Tissue	Gene Expression	Case Control	qRT-PCR&Western Blot	Case: 13 Control: 15	BAS			https://pubmed.ncbi.nlm.nih.gov/28818228/
64	VGSVs	Tissue	Gene Expression	Case Control	qRT-PCR&Western Blot	Case: 13 Control: 15	KASPAZ-3			https://pubmed.ncbi.nlm.nih.gov/28818228/
65	VV	Blood		Case Control	Biochemical Measurements	Case: 44 Control: 25				https://www.ncbi.nlm.nih.gov/pmc/articles/PMC5788369/
66	VV	Tissue	Genotyping	Case Control	RFLP	Case: 109 Control: 112	MMP1			https://pubmed.ncbi.nlm.nih.gov/19508478/
66	VV	Tissue	Genotyping	Case Control	RFLP	Case: 109 Control: 112	MMP3			https://pubmed.ncbi.nlm.nih.gov/19508478/
67	VV	Blood	Genotyping	Case Control	PCR-RFLP	Case: 60 Control: 60	MMP9	rs3918242		https://pubmed.ncbi.nlm.nih.gov/21195432/
67	VV	Blood	Genotyping	Case Control	PCR-RFLP	Case: 60 Control: 60	TIMP-2	rs 8179090		https://pubmed.ncbi.nlm.nih.gov/21195432/
68	VV	Blood	Genotyping	Case Control	PCR-RFLP	Case: 63 Control: 70	TIMP-2	rs 8179090		https://pubmed.ncbi.nlm.nih.gov/26130791/
69	VV	Tissue	Gene Expression	Case Control	qRT-PCR	Case: 18 Control: 5	VEGF121			https://pubmed.ncbi.nlm.nih.gov/14760594/
70	VV	Tissue	Gene Expression	Case Control	NanoLC-MS/MS	Case: 4 Control: 4	CKB			https://pubmed.ncbi.nlm.nih.gov/24183353/
70	VV	Tissue	Gene Expression	Case Control	NanoLC-MS/MS	Case: 4 Control: 4	GPI			https://pubmed.ncbi.nlm.nih.gov/24183353/
70	VV	Tissue	Gene Expression	Case Control	NanoLC-MS/MS	Case: 4 Control: 4	PGAM1			https://pubmed.ncbi.nlm.nih.gov/24183353/
70	VV	Tissue	Gene Expression	Case Control	NanoLC-MS/MS	Case: 4 Control: 4	ALDOC			https://pubmed.ncbi.nlm.nih.gov/24183353/
70	VV	Tissue	Gene Expression	Case Control	NanoLC-MS/MS	Case: 4 Control: 4	PGK1			https://pubmed.ncbi.nlm.nih.gov/24183353/
70	VV	Tissue	Gene Expression	Case Control	NanoLC-MS/MS	Case: 4 Control: 4	PKM1			https://pubmed.ncbi.nlm.nih.gov/24183353/
70	VV	Tissue	Gene Expression	Case Control	NanoLC-MS/MS	Case: 4 Control: 4	PKM1/M2			https://pubmed.ncbi.nlm.nih.gov/24183353/
70	VV	Tissue	Gene Expression	Case Control	NanoLC-MS/MS	Case: 4 Control: 4	TIM			https://pubmed.ncbi.nlm.nih.gov/24183353/
70	VV	Tissue	Gene Expression	Case Control	NanoLC-MS/MS	Case: 4 Control: 4	ENO-1			https://pubmed.ncbi.nlm.nih.gov/24183353/
70	VV	Tissue	Gene Expression	Case Control	NanoLC-MS/MS	Case: 4 Control: 4	ATP5F1B			https://pubmed.ncbi.nlm.nih.gov/24183353/
70	VV	Tissue	Gene Expression	Case Control	NanoLC-MS/MS	Case: 4 Control: 4	LDHB			https://pubmed.ncbi.nlm.nih.gov/24183353/
70	VV	Tissue	Gene Expression	Case Control	NanoLC-MS/MS	Case: 4 Control: 4	CALM1			https://pubmed.ncbi.nlm.nih.gov/24183353/
70	VV	Tissue	Gene Expression	Case Control	NanoLC-MS/MS	Case: 4 Control: 4	MLCK			https://pubmed.ncbi.nlm.nih.gov/24183353/
71	VV	Tissue	Gene Expression	Case Control	SDS-PAGE	Case: 85 Control: 11	RAC1			https://pubmed.ncbi.nlm.nih.gov/28246076/
72	VV	Tissue	Gene Expression	Case Control	qRT-PCR&Western Blot	Case: 73 Control: --	MMP1			https://pubmed.ncbi.nlm.nih.gov/11700497/
72	VV	Tissue	Gene Expression	Case Control	qRT-PCR&Western Blot	Case: 73 Control: --	MMP2			https://pubmed.ncbi.nlm.nih.gov/11700497/
73	PVV	Tissue	Gene Expression	Case Control	RT-qPCR	Case:40 Control: 10	TACKR1			https://pubmed.ncbi.nlm.nih.gov/21272642/
73	PVV	Tissue	Gene Expression	Case Control	RT-qPCR	Case:40 Control: 10	TACKR2			https://pubmed.ncbi.nlm.nih.gov/21272642/
73	PVV	Tissue	Gene Expression	Case Control	RT-qPCR	Case:40 Control: 10	TACKR3			https://pubmed.ncbi.nlm.nih.gov/21272642/
74	CVI	Tissue	Genotyping	Case Control	Multiplex PCR	Case:34 Control: 34	PAI-1			https://pubmed.ncbi.nlm.nih.gov/20926026/
75	CVI	Tissue	Gene Expression	Case Control	RT-qPCR	Case: 8 Control: 8	CLDN-1			https://pubmed.ncbi.nlm.nih.gov/16786176/
75	CVI	Tissue	Gene Expression	Case Control	RT-qPCR	Case: 8 Control: 8	CLDN-5			https://pubmed.ncbi.nlm.nih.gov/16786176/
75	CVI	Tissue	Gene Expression	Case Control	RT-qPCR	Case: 8 Control: 8	CLDN-3			https://pubmed.ncbi.nlm.nih.gov/16786176/
75	CVI	Tissue	Gene Expression	Case Control	RT-qPCR	Case: 8 Control: 8	OCLN			https://pubmed.ncbi.nlm.nih.gov/16786176/
76	VV	Blood	Genotyping	Cohort Study	Sanger Sequence	Case: 327 Control: 398	THBD	c.-1208_ 1209delTT		https://pubmed.ncbi.nlm.nih.gov/11231927/
77	CVD	Tissue	Gene Expression	Case Control	RT-QPCR&Immunostaining	Case: 45 Control: 11	ERK1			https://pubmed.ncbi.nlm.nih.gov/31203288/
77	CVD	Tissue	Gene Expression	Case Control	RT-QPCR&Immunostaining	Case: 45 Control: 11	ERK2			https://pubmed.ncbi.nlm.nih.gov/31203288/
78	CVI	Tissue	Gene Expression	Case Control	RT-qPCR	Case: 100 Control: 100	MCP1			https://pubmed.ncbi.nlm.nih.gov/26908399/
79	VV	Blood	Genotyping	Cohort Study	GWAS	Case: 408.455 (The Neale Lab data, The Gene ATLAS data)	CASZ1			https://pubmed.ncbi.nlm.nih.gov/30998689/
79	VV	Blood	Genotyping	Cohort Study	GWAS	Case: 408.455 (The Neale Lab data, The Gene ATLAS data)	PIEZO1			https://pubmed.ncbi.nlm.nih.gov/30998689/
79	VV	Blood	Genotyping	Cohort Study	GWAS	Case: 408.455 (The Neale Lab data, The Gene ATLAS data)	PPP3R1			https://pubmed.ncbi.nlm.nih.gov/30998689/
79	VV	Blood	Genotyping	Cohort Study	GWAS	Case: 408.455 (The Neale Lab data, The Gene ATLAS data)	EBF1			https://pubmed.ncbi.nlm.nih.gov/30998689/
79	VV	Blood	Genotyping	Cohort Study	GWAS	Case: 408.455 (The Neale Lab data, The Gene ATLAS data)	STIM2			https://pubmed.ncbi.nlm.nih.gov/30998689/
79	VV	Blood	Genotyping	Cohort Study	GWAS	Case: 408.455 (The Neale Lab data, The Gene ATLAS data)	HFE			https://pubmed.ncbi.nlm.nih.gov/30998689/
79	VV	Blood	Genotyping	Cohort Study	GWAS	Case: 408.455 (The Neale Lab data, The Gene ATLAS data)	GATA2			https://pubmed.ncbi.nlm.nih.gov/30998689/
79	VV	Blood	Genotyping	Cohort Study	GWAS	Case: 408.455 (The Neale Lab data, The Gene ATLAS data)	NFATC2			https://pubmed.ncbi.nlm.nih.gov/30998689/
79	VV	Blood	Genotyping	Cohort Study	GWAS	Case: 408.455 (The Neale Lab data, The Gene ATLAS data)	SOX9			https://pubmed.ncbi.nlm.nih.gov/30998689/
80	CVI	Tissue	Gene Expression	Case Control	RT-PCR&Western Blot	Case: 15 Control: 9				https://pubmed.ncbi.nlm.nih.gov/12175972/
81	VV	Tissue	Gene Expression	Case Control	RT-PCR	Case: 24 control: 7	MCP-1			https://pubmed.ncbi.nlm.nih.gov/19729323/
81	VV	Tissue	Gene Expression	Case Control	RT-PCR	Case: 24 control: 7	IL-8			https://pubmed.ncbi.nlm.nih.gov/19729323/
81	VV	Tissue	Gene Expression	Case Control	RT-PCR	Case: 24 control: 7	IP-10			https://pubmed.ncbi.nlm.nih.gov/19729323/
81	VV	Tissue	Gene Expression	Case Control	RT-PCR	Case: 24 control: 7	RANTES			https://pubmed.ncbi.nlm.nih.gov/19729323/
81	VV	Tissue	Gene Expression	Case Control	RT-PCR	Case: 24 control: 7	MIP-1A			https://pubmed.ncbi.nlm.nih.gov/19729323/
81	VV	Tissue	Gene Expression	Case Control	RT-PCR	Case: 24 control: 7	MIP-1B			https://pubmed.ncbi.nlm.nih.gov/19729323/
82	VV	Tissue	Gene Expression	Case Control	NGS RNA-Seq	Case: 13 Control: 7	NLRP3			https://pubmed.ncbi.nlm.nih.gov/30941060/
82	VV	Tissue	Gene Expression	Case Control	NGS RNA-Seq	Case: 13 Control: 8	ASC			https://pubmed.ncbi.nlm.nih.gov/30941060/
82	VV	Tissue	Gene Expression	Case Control	NGS RNA-Seq	Case: 13 Control: 9	KASPAZ-1			https://pubmed.ncbi.nlm.nih.gov/30941060/
83	VV	Saliva	Genotyping	Case Control	GWAS	Case: 96 Control: 1000	DPYSL2	rs1442887		https://pubmed.ncbi.nlm.nih.gov/35099328/
83	VV	Saliva	Genotyping	Case Control	GWAS	Case: 96 Control: 1000	VSTM2L	rs1998049		https://pubmed.ncbi.nlm.nih.gov/35099328/
83	VV	Saliva	Genotyping	Case Control	GWAS	Case: 96 Control: 1000	ZNF664-FAM101A	rs7309702		https://pubmed.ncbi.nlm.nih.gov/35099328/
83	VV	Saliva	Genotyping	Case Control	GWAS	Case: 96 Control: 1000	PHF2	rs10761247		https://pubmed.ncbi.nlm.nih.gov/35099328/
83	VV	Saliva	Genotyping	Case Control	GWAS	Case: 96 Control: 1000	ACOT11	rs1755588		https://pubmed.ncbi.nlm.nih.gov/35099328/
83	VV	Saliva	Genotyping	Case Control	GWAS	Case: 96 Control: 1000	TOM1L1	rs9303360		https://pubmed.ncbi.nlm.nih.gov/35099328/
83	VV	Saliva	Genotyping	Case Control	GWAS	Case: 96 Control: 1000	GAS7	rs11868895		https://pubmed.ncbi.nlm.nih.gov/35099328/
83	VV	Saliva	Genotyping	Case Control	GWAS	Case: 96 Control: 1000	PTPRR	rs767760		https://pubmed.ncbi.nlm.nih.gov/35099328/
83	VV	Saliva	Genotyping	Case Control	GWAS	Case: 96 Control: 1000	GPR98	rs6879563		https://pubmed.ncbi.nlm.nih.gov/35099328/
83	VV	Saliva	Genotyping	Case Control	GWAS	Case: 96 Control: 1000	PCSK6	rs4965842		https://pubmed.ncbi.nlm.nih.gov/35099328/
83	VV	Saliva	Genotyping	Case Control	GWAS	Case: 96 Control: 1000	CTBP2	rs1254699		https://pubmed.ncbi.nlm.nih.gov/35099328/
83	VV	Saliva	Genotyping	Case Control	GWAS	Case: 96 Control: 1000	CAB39L	rs2057412		https://pubmed.ncbi.nlm.nih.gov/35099328/
83	VV	Saliva	Genotyping	Case Control	GWAS	Case: 96 Control: 1000	MYBPC1	rs1727093		https://pubmed.ncbi.nlm.nih.gov/35099328/
83	VV	Saliva	Genotyping	Case Control	GWAS	Case: 96 Control: 1000	FHOD3	rs7229111		https://pubmed.ncbi.nlm.nih.gov/35099328/
84	CVD	Tissue	Gene Expression	Case Control	RT-QPCR&Immunostaining	Case: 44 control: 40	VEGF			https://pubmed.ncbi.nlm.nih.gov/22368191/
85	VV	Tissue	Gene Expression	Case Control	RT-qPCR	Case: 20 control: 20				https://pubmed.ncbi.nlm.nih.gov/20632821/
86	VV	Tissue	Gene Expression	Case Control	RT-qPCR	Case: 30 Contro: 30				https://pubmed.ncbi.nlm.nih.gov/7586268/
87	PGSVVs	Tissue	Gene&miRNA Expression	Case Control	Microarray	Case: 6 Control: 6	WDR3		hsa-miR-17-5p	https://www.ncbi.nlm.nih.gov/pmc/articles/PMC9477642/
87	PGSVVs	Tissue	Gene&miRNA Expression	Case Control	Microarray	Case: 6 Control: 6	SLU7		hsa-miR-1297	https://www.ncbi.nlm.nih.gov/pmc/articles/PMC9477642/
87	PGSVVs	Tissue	Gene&miRNA Expression	Case Control	Microarray	Case: 6 Control: 6	NCL		hsa-miR-129-5p	https://www.ncbi.nlm.nih.gov/pmc/articles/PMC9477642/
87	PGSVVs	Tissue	Gene&miRNA Expression	Case Control	Microarray	Case: 6 Control: 6	HNRNPR		hsa-miR-33a-3p	https://www.ncbi.nlm.nih.gov/pmc/articles/PMC9477642/
87	PGSVVs	Tissue	Gene&miRNA Expression	Case Control	Microarray	Case: 6 Control: 6	SRSF4		hsa-miR-20b-5p	https://www.ncbi.nlm.nih.gov/pmc/articles/PMC9477642/
87	PGSVVs	Tissue	Gene&miRNA Expression	Case Control	Microarray	Case: 6 Control: 6	HNRNPD		hsa-miR-301b-3p	https://www.ncbi.nlm.nih.gov/pmc/articles/PMC9477642/
87	PGSVVs	Tissue	Gene&miRNA Expression	Case Control	Microarray	Case: 6 Control: 6	HELZ2		hsa-miR-27a-3p	https://www.ncbi.nlm.nih.gov/pmc/articles/PMC9477642/
87	PGSVVs	Tissue	Gene&miRNA Expression	Case Control	Microarray	Case: 6 Control: 6	NUP133		hsa-miR-24-3p	https://www.ncbi.nlm.nih.gov/pmc/articles/PMC9477642/
87	PGSVVs	Tissue	Gene&miRNA Expression	Case Control	Microarray	Case: 6 Control: 6	PPIL4		hsa-miR-137	https://www.ncbi.nlm.nih.gov/pmc/articles/PMC9477642/
87	PGSVVs	Tissue	Gene&miRNA Expression	Case Control	Microarray	Case: 6 Control: 6	PIK3CA		hsa-miR-23b-3p	https://www.ncbi.nlm.nih.gov/pmc/articles/PMC9477642/
88	GSV	Blood	Genotyping	Cohort Study	GWAS	Case: 17.027 Control: 190.028	LINC01714<>SLC45A1 INTERGENIC VARIANT	rs17032325		https://www.ncbi.nlm.nih.gov/pmc/articles/PMC9849365/
88	GSV	Blood	Genotyping	Cohort Study	GWAS	Case: 17.027 Control: 190.028	LINC02606<>SLC25A33 INTERGENIC VARIANT	rs76077063		https://www.ncbi.nlm.nih.gov/pmc/articles/PMC9849365/
88	GSV	Blood	Genotyping	Cohort Study	GWAS	Case: 17.027 Control: 190.028	ATP13A2	rs3738814		https://www.ncbi.nlm.nih.gov/pmc/articles/PMC9849365/
88	GSV	Blood	Genotyping	Cohort Study	GWAS	Case: 17.027 Control: 190.028	TGFBR3	rs6662887		https://www.ncbi.nlm.nih.gov/pmc/articles/PMC9849365/
88	GSV	Blood	Genotyping	Cohort Study	GWAS	Case: 17.027 Control: 190.028	ADAM15	rs11589479		https://www.ncbi.nlm.nih.gov/pmc/articles/PMC9849365/
88	GSV	Blood	Genotyping	Cohort Study	GWAS	Case: 17.027 Control: 190.028	LHX9<>NEK7	rs72749413		https://www.ncbi.nlm.nih.gov/pmc/articles/PMC9849365/
88	GSV	Blood	Genotyping	Cohort Study	GWAS	Case: 17.027 Control: 190.028	TGFB2	rs192335285		https://www.ncbi.nlm.nih.gov/pmc/articles/PMC9849365/
88	GSV	Blood	Genotyping	Cohort Study	GWAS	Case: 17.027 Control: 190.028	LINC02817<>DUSP10	rs11118774		https://www.ncbi.nlm.nih.gov/pmc/articles/PMC9849365/
88	GSV	Blood	Genotyping	Cohort Study	GWAS	Case: 17.027 Control: 190.028	LINC02029	rs10049210		https://www.ncbi.nlm.nih.gov/pmc/articles/PMC9849365/
88	GSV	Blood	Genotyping	Cohort Study	GWAS	Case: 17.027 Control: 190.028	SLC7A14-AS1	rs493410		https://www.ncbi.nlm.nih.gov/pmc/articles/PMC9849365/
88	GSV	Blood	Genotyping	Cohort Study	GWAS	Case: 17.027 Control: 190.028	CHSY3<>HINT1 (LOC105379172-GTEx)	rs2189759		https://www.ncbi.nlm.nih.gov/pmc/articles/PMC9849365/
88	GSV	Blood	Genotyping	Cohort Study	GWAS	Case: 17.027 Control: 190.028	SEPTIN8	rs708461		https://www.ncbi.nlm.nih.gov/pmc/articles/PMC9849365/
88	GSV	Blood	Genotyping	Cohort Study	GWAS	Case: 17.027 Control: 190.028	LY86<>RREB1	rs1294414		https://www.ncbi.nlm.nih.gov/pmc/articles/PMC9849365/
88	GSV	Blood	Genotyping	Cohort Study	GWAS	Case: 17.027 Control: 190.028	NFIL3<>MIR3910-1	rs1981030		https://www.ncbi.nlm.nih.gov/pmc/articles/PMC9849365/
88	GSV	Blood	Genotyping	Cohort Study	GWAS	Case: 17.027 Control: 190.028	ABO	rs635634		https://www.ncbi.nlm.nih.gov/pmc/articles/PMC9849365/
88	GSV	Blood	Genotyping	Cohort Study	GWAS	Case: 17.027 Control: 190.028	PPFIBP1	rs7295096		https://www.ncbi.nlm.nih.gov/pmc/articles/PMC9849365/
88	GSV	Blood	Genotyping	Cohort Study	GWAS	Case: 17.027 Control: 190.028	LINC00547	rs7321631		https://www.ncbi.nlm.nih.gov/pmc/articles/PMC9849365/
88	GSV	Blood	Genotyping	Cohort Study	GWAS	Case: 17.027 Control: 190.028	COG6	rs4403927		https://www.ncbi.nlm.nih.gov/pmc/articles/PMC9849365/
88	GSV	Blood	Genotyping	Cohort Study	GWAS	Case: 17.027 Control: 190.028	MAP2K3	rs1657686		https://www.ncbi.nlm.nih.gov/pmc/articles/PMC9849365/
88	GSV	Blood	Genotyping	Cohort Study	GWAS	Case: 17.027 Control: 190.028	LOC101929578	rs76327840		https://www.ncbi.nlm.nih.gov/pmc/articles/PMC9849365/
88	GSV	Blood	Genotyping	Cohort Study	GWAS	Case: 17.027 Control: 190.028	GJD3	rs201955556		https://www.ncbi.nlm.nih.gov/pmc/articles/PMC9849365/
88	GSV	Blood	Genotyping	Cohort Study	GWAS	Case: 17.027 Control: 190.028	KRT15	rs200702391		https://www.ncbi.nlm.nih.gov/pmc/articles/PMC9849365/
88	GSV	Blood	Genotyping	Cohort Study	GWAS	Case: 17.027 Control: 190.028	CNTNAP1	rs149387021		https://www.ncbi.nlm.nih.gov/pmc/articles/PMC9849365/
88	GSV	Blood	Genotyping	Cohort Study	GWAS	Case: 17.027 Control: 190.028	LINC01180	rs182510184		https://www.ncbi.nlm.nih.gov/pmc/articles/PMC9849365/
88	GSV	Blood	Genotyping	Cohort Study	GWAS	Case: 17.027 Control: 190.028	WNT9B	rs2165846		https://www.ncbi.nlm.nih.gov/pmc/articles/PMC9849365/
88	GSV	Blood	Genotyping	Cohort Study	GWAS	Case: 17.027 Control: 190.028	MIDN	rs3746106		https://www.ncbi.nlm.nih.gov/pmc/articles/PMC9849365/
88	GSV	Blood	Genotyping	Cohort Study	GWAS	Case: 17.027 Control: 190.028	ERG	rs2836405		https://www.ncbi.nlm.nih.gov/pmc/articles/PMC9849365/
88	GSV	Blood	Genotyping	Cohort Study	GWAS	Case: 17.027 Control: 190.028	ARHGAP6	rs5979390		https://www.ncbi.nlm.nih.gov/pmc/articles/PMC9849365/
88	GSV	Blood	Genotyping	Cohort Study	GWAS	Case: 17.027 Control: 190.028	SRPX	rs35318931		https://www.ncbi.nlm.nih.gov/pmc/articles/PMC9849365/
89	CVD	Tissue	Gene Expression	Case Control	Immunostaining	Case:2 Control:1	HDAC-1			https://pubmed.ncbi.nlm.nih.gov/36293392/
89	CVD	Tissue	Gene Expression	Case Control	Immunostaining	Case:2 Control:1	HDAC-2			https://pubmed.ncbi.nlm.nih.gov/36293392/
89	CVD	Tissue	Gene Expression	Case Control	Immunostaining	Case:2 Control:1	HDAC-3			https://pubmed.ncbi.nlm.nih.gov/36293392/
89	CVD	Tissue	Gene Expression	Case Control	Immunostaining	Case:2 Control:1	HDAC-5			https://pubmed.ncbi.nlm.nih.gov/36293392/
89	CVD	Tissue	Gene Expression	Case Control	Immunostaining	Case:2 Control:1	HDAC-7			https://pubmed.ncbi.nlm.nih.gov/36293392/
90	CVI			Review			FOXC2			https://www.ncbi.nlm.nih.gov/pmc/articles/PMC9916309/
90	CVI			Review			VEGFA			https://www.ncbi.nlm.nih.gov/pmc/articles/PMC9916309/
90	CVI			Review			MMP9			https://www.ncbi.nlm.nih.gov/pmc/articles/PMC9916309/
90	CVI			Review			TIMP2			https://www.ncbi.nlm.nih.gov/pmc/articles/PMC9916309/
90	CVI			Review			MTHFR			https://www.ncbi.nlm.nih.gov/pmc/articles/PMC9916309/
90	CVI			Review			Th17			https://www.ncbi.nlm.nih.gov/pmc/articles/PMC9916309/
90	CVI			Review			MHC			https://www.ncbi.nlm.nih.gov/pmc/articles/PMC9916309/
90	CVI			Review			PPP3R1			https://www.ncbi.nlm.nih.gov/pmc/articles/PMC9916309/
90	CVI			Review			NFATC2			https://www.ncbi.nlm.nih.gov/pmc/articles/PMC9916309/
90	CVI			Review			THBD			https://www.ncbi.nlm.nih.gov/pmc/articles/PMC9916309/
90	CVI			Review			SYNM			https://www.ncbi.nlm.nih.gov/pmc/articles/PMC9916309/
90	CVI			Review			PIEZO1			https://www.ncbi.nlm.nih.gov/pmc/articles/PMC9916309/
90	CVI			Review			MCP1			https://www.ncbi.nlm.nih.gov/pmc/articles/PMC9916309/
90	CVI			Review			ERα			https://www.ncbi.nlm.nih.gov/pmc/articles/PMC9916309/
90	CVI			Review			ERβ			https://www.ncbi.nlm.nih.gov/pmc/articles/PMC9916309/
90	CVI			Review			GPER			https://www.ncbi.nlm.nih.gov/pmc/articles/PMC9916309/
90	CVI			Review			MMP			https://www.ncbi.nlm.nih.gov/pmc/articles/PMC9916309/
90	CVI			Review			TIMP			https://www.ncbi.nlm.nih.gov/pmc/articles/PMC9916309/
90	CVI			Review			ADAM			https://www.ncbi.nlm.nih.gov/pmc/articles/PMC9916309/
90	CVI			Review			ADAMTS			https://www.ncbi.nlm.nih.gov/pmc/articles/PMC9916309/
90	CVI			Review			NGAL			https://www.ncbi.nlm.nih.gov/pmc/articles/PMC9916309/
90	CVI			Review			TGF-β1			https://www.ncbi.nlm.nih.gov/pmc/articles/PMC9916309/
90	CVI			Review			IL23R			https://www.ncbi.nlm.nih.gov/pmc/articles/PMC9916309/
90	CVI			Review			IL17			https://www.ncbi.nlm.nih.gov/pmc/articles/PMC9916309/
90	CVI			Review			SGK1			https://www.ncbi.nlm.nih.gov/pmc/articles/PMC9916309/
90	CVI			Review			TGFβ			https://www.ncbi.nlm.nih.gov/pmc/articles/PMC9916309/
90	CVI			Review			FOXO1			https://www.ncbi.nlm.nih.gov/pmc/articles/PMC9916309/
90	CVI			Review			RANBP1			https://www.ncbi.nlm.nih.gov/pmc/articles/PMC9916309/
91	VV	Blood	Genotyping	Cohort Study	GWAS	Case: 135.514 Control: 675.111	CASZ1	rs11121615		https://pubmed.ncbi.nlm.nih.gov/35654884/
91	VV	Blood	Genotyping	Cohort Study	GWAS	Case: 135.514 Control: 675.112	TSPAN2	rs7518191		https://pubmed.ncbi.nlm.nih.gov/35654884/
91	VV	Blood	Genotyping	Cohort Study	GWAS	Case: 135.514 Control: 675.113	PROX1	rs17712208		https://pubmed.ncbi.nlm.nih.gov/35654884/
91	VV	Blood	Genotyping	Cohort Study	GWAS	Case: 135.514 Control: 675.114	PROX1	rs340875		https://pubmed.ncbi.nlm.nih.gov/35654884/
91	VV	Blood	Genotyping	Cohort Study	GWAS	Case: 135.514 Control: 675.115	-	rs2820464		https://pubmed.ncbi.nlm.nih.gov/35654884/
91	VV	Blood	Genotyping	Cohort Study	GWAS	Case: 135.514 Control: 675.116	LBH	rs9967884		https://pubmed.ncbi.nlm.nih.gov/35654884/
91	VV	Blood	Genotyping	Cohort Study	GWAS	Case: 135.514 Control: 675.117	EFEMP1	rs3791679		https://pubmed.ncbi.nlm.nih.gov/35654884/
91	VV	Blood	Genotyping	Cohort Study	GWAS	Case: 135.514 Control: 675.118	PPP3R1	rs2861819		https://pubmed.ncbi.nlm.nih.gov/35654884/
91	VV	Blood	Genotyping	Cohort Study	GWAS	Case: 135.514 Control: 675.119	FBLN7	rs4849044		https://pubmed.ncbi.nlm.nih.gov/35654884/
91	VV	Blood	Genotyping	Cohort Study	GWAS	Case: 135.514 Control: 675.120	INSIG2	rs17819430		https://pubmed.ncbi.nlm.nih.gov/35654884/
91	VV	Blood	Genotyping	Cohort Study	GWAS	Case: 135.514 Control: 675.121	-	rs55889669		https://pubmed.ncbi.nlm.nih.gov/35654884/
91	VV	Blood	Genotyping	Cohort Study	GWAS	Case: 135.514 Control: 675.122	FGD5	rs844176		https://pubmed.ncbi.nlm.nih.gov/35654884/
91	VV	Blood	Genotyping	Cohort Study	GWAS	Case: 135.514 Control: 675.123	GATA2	rs2713575		https://pubmed.ncbi.nlm.nih.gov/35654884/
91	VV	Blood	Genotyping	Cohort Study	GWAS	Case: 135.514 Control: 675.124	LPP	rs9877579		https://pubmed.ncbi.nlm.nih.gov/35654884/
91	VV	Blood	Genotyping	Cohort Study	GWAS	Case: 135.514 Control: 675.125	TBC1D19	rs28558138		https://pubmed.ncbi.nlm.nih.gov/35654884/
91	VV	Blood	Genotyping	Cohort Study	GWAS	Case: 135.514 Control: 675.126	IGFBP7	rs56155140		https://pubmed.ncbi.nlm.nih.gov/35654884/
91	VV	Blood	Genotyping	Cohort Study	GWAS	Case: 135.514 Control: 675.127	AFF1	rs1471251		https://pubmed.ncbi.nlm.nih.gov/35654884/
91	VV	Blood	Genotyping	Cohort Study	GWAS	Case: 135.514 Control: 675.128	FAM13A	rs34154818		https://pubmed.ncbi.nlm.nih.gov/35654884/
91	VV	Blood	Genotyping	Cohort Study	GWAS	Case: 135.514 Control: 675.129	USP53	rs10007409		https://pubmed.ncbi.nlm.nih.gov/35654884/
91	VV	Blood	Genotyping	Cohort Study	GWAS	Case: 135.514 Control: 675.130	SORBS2	rs11728719		https://pubmed.ncbi.nlm.nih.gov/35654884/
91	VV	Blood	Genotyping	Cohort Study	GWAS	Case: 135.514 Control: 675.131	-	rs57253948		https://pubmed.ncbi.nlm.nih.gov/35654884/
91	VV	Blood	Genotyping	Cohort Study	GWAS	Case: 135.514 Control: 675.132	FBN2<>SLC12A2	rs3749748		https://pubmed.ncbi.nlm.nih.gov/35654884/
91	VV	Blood	Genotyping	Cohort Study	GWAS	Case: 135.514 Control: 675.133	EBF1	rs11135046		https://pubmed.ncbi.nlm.nih.gov/35654884/
91	VV	Blood	Genotyping	Cohort Study	GWAS	Case: 135.514 Control: 675.134	HFE	rs7773004		https://pubmed.ncbi.nlm.nih.gov/35654884/
91	VV	Blood	Genotyping	Cohort Study	GWAS	Case: 135.514 Control: 675.135	VEGFA	rs11967262		https://pubmed.ncbi.nlm.nih.gov/35654884/
91	VV	Blood	Genotyping	Cohort Study	GWAS	Case: 135.514 Control: 675.136	RSPO3	rs1936800		https://pubmed.ncbi.nlm.nih.gov/35654884/
91	VV	Blood	Genotyping	Cohort Study	GWAS	Case: 135.514 Control: 675.137	-	rs34022079		https://pubmed.ncbi.nlm.nih.gov/35654884/
91	VV	Blood	Genotyping	Cohort Study	GWAS	Case: 135.514 Control: 675.138	CPNE3	rs10504825		https://pubmed.ncbi.nlm.nih.gov/35654884/
91	VV	Blood	Genotyping	Cohort Study	GWAS	Case: 135.514 Control: 675.139	DOCK8	rs78216177		https://pubmed.ncbi.nlm.nih.gov/35654884/
91	VV	Blood	Genotyping	Cohort Study	GWAS	Case: 135.514 Control: 675.140	COL27A1	rs753085		https://pubmed.ncbi.nlm.nih.gov/35654884/
91	VV	Blood	Genotyping	Cohort Study	GWAS	Case: 135.514 Control: 675.141	TNC	rs10817762		https://pubmed.ncbi.nlm.nih.gov/35654884/
91	VV	Blood	Genotyping	Cohort Study	GWAS	Case: 135.514 Control: 675.142	-	rs61863928		https://pubmed.ncbi.nlm.nih.gov/35654884/
91	VV	Blood	Genotyping	Cohort Study	GWAS	Case: 135.514 Control: 675.143	-	rs79465012		https://pubmed.ncbi.nlm.nih.gov/35654884/
91	VV	Blood	Genotyping	Cohort Study	GWAS	Case: 135.514 Control: 675.144	CERS5	rs7308356		https://pubmed.ncbi.nlm.nih.gov/35654884/
91	VV	Blood	Genotyping	Cohort Study	GWAS	Case: 135.514 Control: 675.145	DNAH10OS	rs1054852		https://pubmed.ncbi.nlm.nih.gov/35654884/
91	VV	Blood	Genotyping	Cohort Study	GWAS	Case: 135.514 Control: 675.146	KLF5	rs41286076		https://pubmed.ncbi.nlm.nih.gov/35654884/
91	VV	Blood	Genotyping	Cohort Study	GWAS	Case: 135.514 Control: 675.147	CDKL1	rs72683923		https://pubmed.ncbi.nlm.nih.gov/35654884/
91	VV	Blood	Genotyping	Cohort Study	GWAS	Case: 135.514 Control: 675.148	-	rs11852492		https://pubmed.ncbi.nlm.nih.gov/35654884/
91	VV	Blood	Genotyping	Cohort Study	GWAS	Case: 135.514 Control: 675.149	CPNE2	rs11076178		https://pubmed.ncbi.nlm.nih.gov/35654884/
91	VV	Blood	Genotyping	Cohort Study	GWAS	Case: 135.514 Control: 675.150	PIEZO1<>GALNS	rs111350029		https://pubmed.ncbi.nlm.nih.gov/35654884/
91	VV	Blood	Genotyping	Cohort Study	GWAS	Case: 135.514 Control: 675.151	PIEZO1<>GALNS	rs11646394		https://pubmed.ncbi.nlm.nih.gov/35654884/
91	VV	Blood	Genotyping	Cohort Study	GWAS	Case: 135.514 Control: 675.152	PIEZO1<>GALNS	rs2002833		https://pubmed.ncbi.nlm.nih.gov/35654884/
91	VV	Blood	Genotyping	Cohort Study	GWAS	Case: 135.514 Control: 675.153	SMG6	rs6503321		https://pubmed.ncbi.nlm.nih.gov/35654884/
91	VV	Blood	Genotyping	Cohort Study	GWAS	Case: 135.514 Control: 675.154	KCNJ2	rs638538		https://pubmed.ncbi.nlm.nih.gov/35654884/
91	VV	Blood	Genotyping	Cohort Study	GWAS	Case: 135.514 Control: 675.155	AC007461.1	rs9895127		https://pubmed.ncbi.nlm.nih.gov/35654884/
91	VV	Blood	Genotyping	Cohort Study	GWAS	Case: 135.514 Control: 675.156	KLF2	rs12609241		https://pubmed.ncbi.nlm.nih.gov/35654884/
91	VV	Blood	Genotyping	Cohort Study	GWAS	Case: 135.514 Control: 675.157	NFATC2	rs3787184		https://pubmed.ncbi.nlm.nih.gov/35654884/
91	VV	Blood	Genotyping	Cohort Study	GWAS	Case: 135.514 Control: 675.158	GNAS	rs76602912		https://pubmed.ncbi.nlm.nih.gov/35654884/
91	VV	Blood	Genotyping	Cohort Study	GWAS	Case: 135.514 Control: 675.159	SOX18	rs6062619		https://pubmed.ncbi.nlm.nih.gov/35654884/
92	VV	Tissue	Gene Expression	Case Control	NanoLC-MS&Western Blotting	Case: 5 Control: 5	GAPDH			https://pubmed.ncbi.nlm.nih.gov/37846077/
92	VV	Tissue	Gene Expression	Case Control	NanoLC-MS&Western Blotting	Case: 5 Control: 5	FMOD			https://pubmed.ncbi.nlm.nih.gov/37846077/
92	VV	Tissue	Gene Expression	Case Control	NanoLC-MS&Western Blotting	Case: 5 Control: 5	CXXC5			https://pubmed.ncbi.nlm.nih.gov/37846077/
92	VV	Tissue	Gene Expression	Case Control	NanoLC-MS&Western Blotting	Case: 5 Control: 5	SEH1			https://pubmed.ncbi.nlm.nih.gov/37846077/
92	VV	Tissue	Gene Expression	Case Control	NanoLC-MS&Western Blotting	Case: 5 Control: 5	OLFML3			https://pubmed.ncbi.nlm.nih.gov/37846077/
92	VV	Tissue	Gene Expression	Case Control	NanoLC-MS&Western Blotting	Case: 5 Control: 5	HLA-DRB1			https://pubmed.ncbi.nlm.nih.gov/37846077/
92	VV	Tissue	Gene Expression	Case Control	NanoLC-MS&Western Blotting	Case: 5 Control: 5	EMD			https://pubmed.ncbi.nlm.nih.gov/37846077/
92	VV	Tissue	Gene Expression	Case Control	NanoLC-MS&Western Blotting	Case: 5 Control: 5	ACTR1B			https://pubmed.ncbi.nlm.nih.gov/37846077/
92	VV	Tissue	Gene Expression	Case Control	NanoLC-MS&Western Blotting	Case: 5 Control: 5	TMEM43			https://pubmed.ncbi.nlm.nih.gov/37846077/
92	VV	Tissue	Gene Expression	Case Control	NanoLC-MS&Western Blotting	Case: 5 Control: 5	MYRF			https://pubmed.ncbi.nlm.nih.gov/37846077/
92	VV	Tissue	Gene Expression	Case Control	NanoLC-MS&Western Blotting	Case: 5 Control: 5	ERLIN1			https://pubmed.ncbi.nlm.nih.gov/37846077/
92	VV	Tissue	Gene Expression	Case Control	NanoLC-MS&Western Blotting	Case: 5 Control: 5	MCAM			https://pubmed.ncbi.nlm.nih.gov/37846077/
93	CVI	Tissue	Gene Expression	Case Control	RT-PCR	Case: 62 Control: 53	APOE	rs7412		https://pubmed.ncbi.nlm.nih.gov/38540308/
94	VV	Blood	Gene Expression (Bioinformatic analysis, MR)	Cohort Study	GWAS (inflammatory cytokines)	Case: 29.539 Control: 324.121	CASP-8			https://pubmed.ncbi.nlm.nih.gov/38353374/
94	VV	Blood	Gene Expression (Bioinformatic analysis, MR)	Cohort Study	GWAS (inflammatory cytokines)	Case: 29.539 Control: 324.121	VEGF-A			https://pubmed.ncbi.nlm.nih.gov/38353374/
94	VV	Blood	Gene Expression (Bioinformatic analysis, MR)	Cohort Study	GWAS (inflammatory cytokines)	Case: 29.539 Control: 324.121	4EBP1			https://pubmed.ncbi.nlm.nih.gov/38353374/
94	VV	Blood	Gene Expression (Bioinformatic analysis, MR)	Cohort Study	GWAS (inflammatory cytokines)	Case: 29.539 Control: 324.121	MMP10			https://pubmed.ncbi.nlm.nih.gov/38353374/
95	CVI			Review			ICAM-1			https://pubmed.ncbi.nlm.nih.gov/38338837/
95	CVI			Review			VCAM			https://pubmed.ncbi.nlm.nih.gov/38338837/
95	CVI			Review			MCP-1			https://pubmed.ncbi.nlm.nih.gov/38338837/
95	CVI			Review			IL-1β			https://pubmed.ncbi.nlm.nih.gov/38338837/
95	CVI			Review			IL-4			https://pubmed.ncbi.nlm.nih.gov/38338837/
95	CVI			Review			IL-6			https://pubmed.ncbi.nlm.nih.gov/38338837/
95	CVI			Review			IL-8			https://pubmed.ncbi.nlm.nih.gov/38338837/
95	CVI			Review			IL-12			https://pubmed.ncbi.nlm.nih.gov/38338837/
95	CVI			Review			IL-13			https://pubmed.ncbi.nlm.nih.gov/38338837/
95	CVI			Review			p40			https://pubmed.ncbi.nlm.nih.gov/38338837/
95	CVI			Review			G-CSF			https://pubmed.ncbi.nlm.nih.gov/38338837/
95	CVI			Review			GM-CSF			https://pubmed.ncbi.nlm.nih.gov/38338837/
95	CVI			Review			IFN-γ			https://pubmed.ncbi.nlm.nih.gov/38338837/
95	CVI			Review			TNF-α			https://pubmed.ncbi.nlm.nih.gov/38338837/
95	CVI			Review			MIP-1a			https://pubmed.ncbi.nlm.nih.gov/38338837/
95	CVI			Review			MMP-1			https://pubmed.ncbi.nlm.nih.gov/38338837/
95	CVI			Review			MMP-2			https://pubmed.ncbi.nlm.nih.gov/38338837/
95	CVI			Review			MMP-3			https://pubmed.ncbi.nlm.nih.gov/38338837/
95	CVI			Review			MMP-8			https://pubmed.ncbi.nlm.nih.gov/38338837/
95	CVI			Review			MMP-9			https://pubmed.ncbi.nlm.nih.gov/38338837/
95	CVI			Review			MMP-12			https://pubmed.ncbi.nlm.nih.gov/38338837/
95	CVI			Review			MMP-13			https://pubmed.ncbi.nlm.nih.gov/38338837/
96	VV	Blood	Gene Expression (Bioinformatic analysis, MR)	Cohort Study	GWAS (plasma proteins (pQTLs))	Case: 22.037 Control: 437.665	IRF3			https://pubmed.ncbi.nlm.nih.gov/37404740/
96	VV	Blood	Gene Expression (Bioinformatic analysis, MR)	Cohort Study	GWAS (plasma proteins (pQTLs))	Case: 22.037 Control: 437.665	LUM			https://pubmed.ncbi.nlm.nih.gov/37404740/
96	VV	Blood	Gene Expression (Bioinformatic analysis, MR)	Cohort Study	GWAS (plasma proteins (pQTLs))	Case: 22.037 Control: 437.665	POSTN			https://pubmed.ncbi.nlm.nih.gov/37404740/
96	VV	Blood	Gene Expression (Bioinformatic analysis, MR)	Cohort Study	GWAS (plasma proteins (pQTLs))	Case: 22.037 Control: 437.665	RSPO3			https://pubmed.ncbi.nlm.nih.gov/37404740/
96	VV	Blood	Gene Expression (Bioinformatic analysis, MR)	Cohort Study	GWAS (plasma proteins (pQTLs))	Case: 22.037 Control: 437.665	SARS2			https://pubmed.ncbi.nlm.nih.gov/37404740/
97	VV			Review			CASZ1			https://pubmed.ncbi.nlm.nih.gov/38226614/
97	VV			Review			PIEZO1			https://pubmed.ncbi.nlm.nih.gov/38226614/
97	VV			Review			HFE			https://pubmed.ncbi.nlm.nih.gov/38226614/
97	VV			Review			VEGF			https://pubmed.ncbi.nlm.nih.gov/38226614/
97	VV			Review			MMPs			https://pubmed.ncbi.nlm.nih.gov/38226614/
97	VV			Review			TIMPs			https://pubmed.ncbi.nlm.nih.gov/38226614/
97	VV			Review			ICAM-1			https://pubmed.ncbi.nlm.nih.gov/38226614/
97	VV			Review			VCAM-1			https://pubmed.ncbi.nlm.nih.gov/38226614/
97	VV			Review			FOXC2			https://pubmed.ncbi.nlm.nih.gov/38226614/
98	VV	Blood	Gene Expression (Bioinformatic analysis, MR)	Cohort Study	GWAS (serum sex hormones)	Case: 207.055 Control: 161.947	SBHG			https://pubmed.ncbi.nlm.nih.gov/38152135/

## Sheet: LEGEND-ST1
SUPPLEMENT-TABLE1 LEGEND: The study designs of CVI-related articles and exploration of associations based on genes, miRNAs and SNVs
Genes, SNVs, and miRNAs associated with the disease were listed in all CVI-related publications. The link of the publication, sample type, number of samples, research method of the publication are presented in the list. The following keywords were used in the CVI literature review. "Chronic venous disease genome association" "Chronic venous insufficiency array" "Chronic venous insufficiency GWAS"…

## Sheet: SUPPLEMENT TABLE 2
Gene (Variant localization)	Variant Name (dbSNP/Transcript position)	Chromosomal Coordinate (Gh38)	MAF (Ensembl-Max Frequency)	MAF (Franklin-Genoox Database)	In the presence of a SNP in the miRNA-DNA overlapping region, it will be found in which tissues the relevant gene is expressed (GTEx Database)	Variants evaluated as p value<p value threshold	Tissues where it is expressed as p value<p value threshold	miRNAs targeting the gDNA region (MBS-GhRC38)	Confirmation of miRNAs targeting the gDNA region (miRWALK-GhRC38)
ABO	rs507666	9:133273983 A>G	0.44	Max:89.3806% Aggregated:83.1624% Turkish populationNo data	No results were found	No results were found	No results were found
ABO	rs635634	9:133279427 T>C	0.44	Max:89.392% Aggregated:83.1977% Turkish populationNo data	Artery - Aorta Artery - Coronary Artery - Tibial Muscle - Skeletal Whole Blood	1	Artery - Coronary Artery - Tibial Muscle - Skeletal Whole Blood	There is no miRNA binding site
ACOT11	rs1755588	1:54579267 C>T	0.49	Max:34.548% Aggregated:11.9542% Turkish population1.3583%	Artery - Aorta Artery - Coronary Artery - Tibial Cells - Cultured fibroblasts Muscle - Skeletal Whole Blood	0	No tissue with p value<p value threshold
ADAM15	rs11589479	1:155060832 G>A	0.27	Max:26.3686% Aggregated:14.9624% Turkish population23.8081%	Artery - Aorta Artery - Coronary Artery - Tibial Cells - Cultured fibroblasts Muscle - Skeletal Whole Blood	1	Cells - Cultured fibroblasts Whole Blood	There is no miRNA binding site
ADGRV1	rs6879563	5:90968046 C>T	0.50	Max:71.0267% Aggregated:50.106% Turkish population44.3726%	No results were found	No results were found	No results were found
AGPAT5<>XKR5	rs966562	8:6797837 T>A	0.48	Max:78.0863% Aggregated:64.7598% Turkish population56.9211%	No significant eQTLs were found for SNP	No significant eQTLs were found for SNP	No significant eQTLs were found for SNP
ANGPT1	rs111434909	8:107374996 C>T	0.41	Max:26.6288% Aggregated:16.8259% Turkish population19.4696%	Artery - Aorta Artery - Coronary Artery - Tibial Cells - Cultured fibroblasts Muscle - Skeletal Whole Blood	1	Artery - Aorta Cells - Cultured fibroblasts	There is no miRNA binding site
ARHGAP6	rs5979390	X:11277189 C>T	0.32	Max:29.0179% Aggregated:19.2328% Turkish population24.8991%	Artery - Aorta Artery - Coronary Artery - Tibial Cells - Cultured fibroblasts Muscle - Skeletal Whole Blood	1	Muscle - Skeletal	hsa-miR-1471	hsa-miR-1471 (CDS)
ATP13A2	rs3738814	1:17005181 A>G	0.50	Max:68.6085% Aggregated:46.3005% Turkish population47.8655%	Artery - Aorta Artery - Coronary Artery - Tibial Cells - Cultured fibroblasts Muscle - Skeletal Whole Blood	1	Artery - Coronary Whole Blood Cells - Cultured fibroblasts	There is no miRNA binding site
BAG6	rs755714	6:31642036 C>T	0.49	Max:48.427% Aggregated:29.3678% Turkish population48.8975%	Artery - Aorta Artery - Coronary Artery - Tibial Cells - Cultured fibroblasts Muscle - Skeletal Whole Blood	1	Artery - Aorta Artery - Coronary Artery - Tibial Cells - Cultured fibroblasts Muscle - Skeletal Whole Blood	There is no miRNA binding site
C2	rs2734335	6:31926167 G>A	0.50	Max:77.2622% Aggregated:53.7099% Turkish population72.7038%	No results were found	No results were found	No results were found
C2	rs2763982	6-31904774 G>C	0.49	Max:56.1577% Aggregated:30.015% Turkish population49.0298%	No results were found	No results were found	No results were found
C2	rs2844452	6:31914247 A>G	0.50	Max:74.3656% Aggregated:49.0741% Turkish population64.9418%	No results were found	No results were found	No results were found
C2	rs3020644	6:31926849 A>G	0.50	Max:63.7464% Aggregated:34.4043% Turkish population55.6274%	No results were found	No results were found	No results were found
C2	rs7746553	6:31928196 C>G	0.40	Max:32.0074% Aggregated:16.8992% Turkish population13.3247%	No results were found	No results were found	No results were found
C22orf42	rs5998267	22:32158998 A>G	0.50	Max:81.1513% Aggregated:48.7417% Turkish population46.2342%	No results were found	No results were found	No results were found
CAB39L	rs2057412	13:49408434 T>C	0.47	Max:45.8002% Aggregated:34.8988% Turkish population42.7555%	Artery - Aorta Artery - Coronary Artery - Tibial Cells - Cultured fibroblasts Muscle - Skeletal Whole Blood	1	Muscle - Skeletal	hsa-miR-6772-3p hsa-miR-6791-3p hsa-miR-1910-5p hsa-miR-660-3p	hsa-miR-6772-3p (3'UTR-5'UTR) hsa-miR-6791-3p (3'UTR-5'UTR) hsa-miR-1910-5p (3'UTR-5'UTR) hsa-miR-660-3p (3'UTR-5'UTR)
AMPD3	rs7111987	11:10332170 G>A	0.42	Max:37.3991% Aggregated:29.5827% Turkish population39.586%	Artery - Aorta Artery - Coronary Artery - Tibial Cells - Cultured fibroblasts Muscle - Skeletal Whole Blood	0	No tissue with p value<p value threshold
CASZ1	rs11121615	1:10765520 C>T	0.50	Max:67.3735% Aggregated:49.0728% Turkish population63.342%	Artery - Aorta Artery - Coronary Artery - Tibial Cells - Cultured fibroblasts Muscle - Skeletal Whole Blood	0	No tissue with p value<p value threshold
CCL2	rs1024611	17:34252769 A>G	0.49	Max:55.6202% Aggregated:28.6662% Turkish population29.1074%	Artery - Aorta Artery - Coronary Artery - Tibial Cells - Cultured fibroblasts Muscle - Skeletal Whole Blood	0	No tissue with p value<p value threshold
CDKN2C<>RNF11	rs11588271	1:51004570 G>A	0.49	Max:40.1441% Aggregated:33.5031% Turkish population42.044%	There is no expression in this gene	There is no expression in this gene	There is no expression in this gene
CENPF	rs335524	1:214652853 G>A	0.49	Max:88.2413% Aggregated:45.0389% Turkish population52.9175%	Artery - Aorta Artery - Coronary Artery - Tibial Cells - Cultured fibroblasts Muscle - Skeletal Whole Blood	0	No tissue with p value<p value threshold
CFB	rs4151657	6:31949763 T>C	0.47	Max:52.8109% Aggregated:32.9255% Turkish population52.1992%	No results were found	No results were found	No results were found
CHSY3<>HINT1	rs2189759	5:131047353 G>A	0.29	Max:20.3825% Aggregated:5.9178% Turkish population6.2743%	There is no expression in this gene	There is no expression in this gene	There is no expression in this gene
CNTNAP1	rs149387021	17:42696125 C>T	0.02	Max:1.518% Aggregated:0.1284% Turkish populationNo data
COG6	rs4403927	13:39767008 G>T	0.50	Max:56.5277% Aggregated:41.6696% Turkish population50.0647%	Artery - Aorta Artery - Coronary Artery - Tibial Cells - Cultured fibroblasts Muscle - Skeletal Whole Blood	1	Artery - Aorta Artery - Tibial Cells - Cultured fibroblasts Muscle - Skeletal	There is no miRNA binding site
COL1A2	rs3917	7:94431047 A>AGTTGTCC	0.43	Max:88.8176% Aggregated:68.3878% Turkish population63.1477%	Artery - Aorta Artery - Coronary Artery - Tibial Cells - Cultured fibroblasts Muscle - Skeletal Whole Blood	1	Cells - Cultured fibroblasts	hsa-miR-3185	The miRNA-mRNA interaction is not found in miRWALK
CTBP2	rs1254699	10:125122601 T>C	0.39	Max:61.7517% Aggregated:33.6883% Turkish population21.9922%	Artery - Aorta Artery - Coronary Artery - Tibial Cells - Cultured fibroblasts Muscle - Skeletal Whole Blood	0	No tissue with p value<p value threshold
DCC	rs1574039	18:52727370 A>G	0.50	Max:60.8714% Aggregated:50.801% Turkish population48.2536%	No results were found	No results were found	No results were found
DPYSL2	rs1442887	8:26517372 C>T	0.48	Max:94.0688% Aggregated:70.5962% Turkish population74.8705%	Artery - Aorta Artery - Coronary Artery - Tibial Cells - Cultured fibroblasts Muscle - Skeletal Whole Blood	0	No tissue with p value<p value threshold
EFEMP1	rs17278665	2:55868859 C>G	0.24	Max:22.5173% Aggregated:13.4277% Turkish population16.8823%	Artery - Aorta Artery - Coronary Artery - Tibial Cells - Cultured fibroblasts Muscle - Skeletal Whole Blood	1	Artery - Aorta	There is no miRNA binding site
ERG	rs2836405	21:38444848 G>A	0.50	Max:63.5939% Aggregated:44.5598% Turkish population46.9599%	Artery - Aorta Artery - Coronary Artery - Tibial Cells - Cultured fibroblasts Muscle - Skeletal Whole Blood	1	Artery - Aorta	There is no miRNA binding site
FAS	rs2234978	10:89012072 T>C	0.41	Max:96.3483% Aggregated:72.7105% Turkish population74.5865%	Artery - Aorta Artery - Coronary Artery - Tibial Cells - Cultured fibroblasts Muscle - Skeletal Whole Blood	1	Artery - Coronary Muscle - Skeletal	There is no miRNA binding site
FHOD3	rs7229111	18:36598520 G>A	0.48	Max:42.394% Aggregated:34.5719% Turkish population41.4508%	No results were found	No results were found	No results were found
FOLH1B	rs61905507	11:89687439 G>A	0.10	Max:9.7017% Aggregated:6.7238% Turkish population10.1056%	There is no expression in this gene	There is no expression in this gene	There is no expression in this gene
FOXC2	c.*126G>A (NM_005251.3)	16:86568967 G>A	0	Max: No Observation Aggregated: No Observation Turkish population No Observation
FOXC2	rs12922186	16:86565079 G>A	0.50	Max:62.6111% Aggregated:49.8395% Turkish population53.7565%	Artery - Aorta Artery - Coronary Artery - Tibial Cells - Cultured fibroblasts Muscle - Skeletal	0	No tissue with p value<p value threshold
FOXC2	rs200361709	16:86564668 T>TTC	0.23	Max:7.7362% Aggregated:2.2822% Turkish population0.0649%	No results were found	No results were found	No results were found
FOXC2	rs74772511	16:86564689 A>T	0.36	Max:35.9332% Aggregated:12.7611% Turkish population12.031%	No results were found	No results were found	No results were found
FOXC2	rs78816814	16:86566986 G>T	0.22	Max:22.0031% Aggregated:4.3625% Turkish population1.229%	Artery - Aorta Artery - Coronary Artery - Tibial Cells - Cultured fibroblasts Muscle - Skeletal Whole Blood	0	No tissue with p value<p value threshold
FOXC2-AS1	rs34221221	16:86566824 C>T	0.50	Max:62.0505% Aggregated:49.0623% Turkish population53.1695%	Artery - Aorta Artery - Coronary Artery - Tibial Cells - Cultured fibroblasts	0	No tissue with p value<p value threshold
FOXC2-AS1	rs4843162	16:86565798 A>G	0.24	Max:23.1233% Aggregated:11.735% Turkish population10.0389%	Artery - Aorta Artery - Coronary Artery - Tibial Cells - Cultured fibroblasts	1	Artery - Aorta Artery - Coronary Cells - Cultured fibroblasts	There is no miRNA binding site
GAS7	rs11868895	17:9924573 T>G	0.42	Max:33.5451% Aggregated:28.8319% Turkish populationNo data	No results were found	No results were found	No results were found
GJD3	rs201955556	17:40363641 G>T	0.02	Max:1.4072% Aggregated:0.0588% Turkish populationNo data
HFE	rs1799945	6:26090951 C>G	0.25	Max:15.0159% Aggregated:13.1952% Turkish population12.2731%	Artery - Aorta Artery - Coronary Artery - Tibial Cells - Cultured fibroblasts Muscle - Skeletal Whole Blood	1	Artery - Aorta Artery - Coronary Artery - Tibial Muscle - Skeletal	hsa-miR-3678-3p	hsa-miR-3678-3p (CDS)
HFE	rs1800562	6:26092913 G>A	0.06	Max:7.1023% Aggregated:5.6982% Turkish population0.3275%	Artery - Aorta Artery - Coronary Artery - Tibial Cells - Cultured fibroblasts Muscle - Skeletal Whole Blood	0	No tissue with p value<p value threshold
HFE	rs7773004	6:26267527 A>G	0.49	Max:84.845% Aggregated:61.7608% Turkish population50%	Artery - Aorta Artery - Coronary Artery - Tibial Cells - Cultured fibroblasts Muscle - Skeletal Whole Blood	0	No tissue with p value<p value threshold
HOXA1	rs10951154	7:27095695 C>T	0.49	Max:93.849% Aggregated:77.8741% Turkish population85.0827%	Artery - Aorta Artery - Coronary Artery - Tibial Cells - Cultured fibroblasts Muscle - Skeletal Whole Blood	0	No tissue with p value<p value threshold
HSPA1L	rs2075800	6:31810169 C>T	0.49	Max:50.0085% Aggregated:31.1298% Turkish population47.754%	No results were found	No results were found	No results were found
ICE1<>LINC02145	rs7728043	5:5897581 T>C	0.50	Max:51.9283% Aggregated:45.4422% Turkish population41.7206%	No significant eQTLs were found for SNP	No significant eQTLs were found for SNP	No significant eQTLs were found for SNP
KCNB2	rs2247572	8:72720793 C>T	0.49	Max:37.1387% Aggregated:20.8549% Turkish population19.2109%	Artery - Aorta Artery - Coronary Artery - Tibial	0	No tissue with p value<p value threshold
KCNH8	rs727139	3:19293203 A>G	0.21	Max:19.2129% Aggregated:12.6577% Turkish population6.7917%	Artery - Aorta Artery - Coronary Artery - Tibial Whole Blood	0	No tissue with p value<p value threshold
KPRP	rs16834461	1:152760091 G>A	0.42	Max:32.4311% Aggregated:13.55% Turkish population13.9352%	Artery - Aorta Artery - Coronary Artery - Tibial Cells - Cultured fibroblasts Muscle - Skeletal Whole Blood	0	No tissue with p value<p value threshold
KRT15	rs200702391	17:41515873 G>C	0.02	Max:1.5697% Aggregated:0.0701% Turkish populationNo Observation
LHX9<>NEK7	rs72749413	1:198091159 C>T	0.49	Max:23.3126% Aggregated:9.9459% Turkish population11.7723%	Artery - Aorta Artery - Coronary Artery - Tibial Cells - Cultured fibroblasts Muscle - Skeletal Whole Blood	1	Artery - Aorta	There is no miRNA binding site
LINC00547	rs7321631	13:37543414 T>C	0.50	Max:56.4226% Aggregated:46.4421% Turkish population43.0789%	Cells - Cultured fibroblasts	0	No tissue with p value<p value threshold
LINC01180	rs182510184	17:44645052 A>G	0.04	Max:3.0166% Aggregated:0.3126% Turkish population0.0647%
LINC01339<>CETN3	rs10071758	5:90347582 A>G	0.49	Max:67.3811% Aggregated:46.6694% Turkish population48.7047%	No significant eQTLs were found for SNP	No significant eQTLs were found for SNP	No significant eQTLs were found for SNP
LINC01435<>XPNPEP1	rs6584859	10:108134973 G>A	0.50	Max:56.5817% Aggregated:39.0242% Turkish population49.2238%	No significant eQTLs were found for SNP	No significant eQTLs were found for SNP	No significant eQTLs were found for SNP
LINC01714<>SLC45A1	rs17032325	1:8238488 G>A	0.13	Max:10.9369% Aggregated:5.2986% Turkish population2.0699%	No significant eQTLs were found for SNP	No significant eQTLs were found for SNP	No significant eQTLs were found for SNP
LINC02029	rs10049210	3:157079584 T>C	0.50	Max:64.7059% Aggregated:46.5832% Turkish population51.237%	No results were found	No results were found	No results were found
LINC02606<>SLC25A33	rs76077063	1:9471381 C>T	0.06	Max:5.6143% Aggregated:0.5906% Turkish populationNo Observation	No significant eQTLs were found for SNP	No significant eQTLs were found for SNP	No significant eQTLs were found for SNP
LINC02817<>DUSP10	rs11118774	1:221612617 G>A	0.45	Max:38.4579% Aggregated:24.7365% Turkish population26.7141%	There is no expression in this gene	There is no expression in this gene	There is no expression in this gene
LOC101929578	rs76327840	17:39247659 G>C	0.06	Max:5.7529% Aggregated:0.3717% Turkish population0.3881%	No significant eQTLs were found for SNP	No significant eQTLs were found for SNP	No significant eQTLs were found for SNP
LRIG1<>LOC105377143	rs11705970	3:66663986 C>T	0.49	Max:62.4244% Aggregated:53.3021% Turkish population51.7487%	No significant eQTLs were found for SNP	No significant eQTLs were found for SNP	No significant eQTLs were found for SNP
LY86<>RREB1	rs1294414	6:6740133 A>G	0.50	Max:63.782% Aggregated:59.4096% Turkish population60.9961%	No significant eQTLs were found for SNP	No significant eQTLs were found for SNP	No significant eQTLs were found for SNP
MAGI1<>SLC25A26	rs72897196	3:66085390 T>C	0.50	Max:64.3607% Aggregated:46.1438% Turkish population48.3182%	No results were found	No results were found	No results were found
MAGI2	rs714438	7:78352988 C>T	0.48	Max:72.3404% Aggregated:32.4007% Turkish population23.6093%	No significant eQTLs were found for SNP	No significant eQTLs were found for SNP	No significant eQTLs were found for SNP
MAP2K3	rs1657686	17:21313652 T>C	0.50	Max:77.6% Aggregated:53.2209% Turkish population64.3741%	Artery - Aorta Artery - Coronary Artery - Tibial Cells - Cultured fibroblasts Muscle - Skeletal Whole Blood	0	No tissue with p value<p value threshold
MGAM	rs4509233	7:142060194 T>C	0.46	Max:No Observation Aggregated:No Observation Turkish populationNo Observation	No results were found	No results were found	No results were found
MIDN	rs3746106	19:1250110 C>A	0.49	Max:54.4625% Aggregated:35.6601% Turkish population46.0836%	Artery - Aorta Artery - Coronary Artery - Tibial Cells - Cultured fibroblasts Muscle - Skeletal Whole Blood	1	Cells - Cultured fibroblasts	hsa-miR-3648	hsa-miR-3648 (3'UTR)
MMP12	rs7123600	11:102871238 A>G	0.49	Max:46.1042% Aggregated:27.4129% Turkish population28.9883%	No results were found	No results were found	No results were found
MMP2	rs243864	16:55478410 T>G	0.36	Max:28.9449% Aggregated:18.857% Turkish population21.8629%	Artery - Aorta Artery - Coronary Artery - Tibial Cells - Cultured fibroblasts Muscle - Skeletal Whole Blood	0	No tissue with p value<p value threshold
MMP9	rs3918242	20:46007337 C>T	0.30	Max:22.5478% Aggregated:13.7285% Turkish population16.4942%	Artery - Aorta Artery - Coronary Artery - Tibial Cells - Cultured fibroblasts Muscle - Skeletal Whole Blood	1	Cells - Cultured fibroblasts Whole Blood	There is no miRNA binding site
MSH5	rs707939	6:31758911 C>A	0.49	Max:50.9113% Aggregated:32.8041% Turkish population49.8338%	Artery - Aorta Artery - Coronary Artery - Tibial Cells - Cultured fibroblasts Muscle - Skeletal Whole Blood	1	Artery - Coronary	There is no miRNA binding site
MTHFR	rs1801131	1:11794419 T>G	0.47	Max:41.0962% Aggregated:30.3238% Turkish population37.8761%	Artery - Aorta Artery - Coronary Artery - Tibial Cells - Cultured fibroblasts Muscle - Skeletal Whole Blood	1	Artery - Aorta Artery - Coronary Artery - Tibial Cells - Cultured fibroblasts Muscle - Skeletal Whole Blood	There is no miRNA binding site
MTHFR	rs1801133	1:11796321 G>A	0.50	Max:47.7744% Aggregated:31.8214% Turkish population29.9077%	Artery - Aorta Artery - Coronary Artery - Tibial Cells - Cultured fibroblasts Muscle - Skeletal Whole Blood	1	Cells - Cultured fibroblasts Muscle - Skeletal Whole Blood	hsa-miR-6741-3p hsa-miR-10398-5p hsa-miR-3166	The miRNA-mRNA interaction is not found in miRWALK
MTHFSD	rs4633732	16:86557806 T>G	0.45	Max:38.9661% Aggregated:25.9446% Turkish population23.8034%	Artery - Aorta Artery - Coronary Artery - Tibial Cells - Cultured fibroblasts Muscle - Skeletal Whole Blood	0	No tissue with p value<p value threshold
MTHFSD	rs7189489	16:86553056 A>C	0.48	Max:82.9077% Aggregated:71.6368% Turkish population79.6248%	Artery - Aorta Artery - Coronary Artery - Tibial Cells - Cultured fibroblasts Muscle - Skeletal Whole Blood	0	No tissue with p value<p value threshold
MTR	rs1805087	1:236885200 A>G	0.50	Max:30.7222% Aggregated:20.0871% Turkish population22.0847%	Artery - Aorta Artery - Coronary Artery - Tibial Cells - Cultured fibroblasts Muscle - Skeletal Whole Blood	1	Muscle - Skeletal	There is no miRNA binding site
MYBPC1	rs1727093	12:101633237 G>A	0.30	Max:27.8258% Aggregated:19.7741% Turkish population24.5149%	Artery - Aorta Artery - Coronary Artery - Tibial Cells - Cultured fibroblasts Muscle - Skeletal Whole Blood	1	Artery - Tibial	There is no miRNA binding site
NFIL3<>MIR3910-1	rs1981030	9:91455019 T>C	0.49	Max:57.7749% Aggregated:31.3298% Turkish population23.0918%	No significant eQTLs were found for SNP	No significant eQTLs were found for SNP	No significant eQTLs were found for SNP
NOD2	rs5743289	16:50722863 C>T	0.20	Max:17.4751% Aggregated:10.9085% Turkish population12.6779%	Artery - Aorta Artery - Coronary Artery - Tibial Cells - Cultured fibroblasts Muscle - Skeletal Whole Blood	1	Whole Blood	There is no miRNA binding site
NOTCH4<>BTNL2	rs365053	6:32228211 T>G	0.47	Max:52.5663% Aggregated:24.6634% Turkish population34.4114%	Artery - Aorta Artery - Coronary Artery - Tibial Cells - Cultured fibroblasts Muscle - Skeletal Whole Blood	1	Muscle - Skeletal	There is no miRNA binding site
NOTCH4<>TSBP1-AS1	rs115944000	6:32233931 T>C	0.46	Max:53.8554% Aggregated:29.2123% Turkish population35.2597%	No results were found	No results were found	No results were found
NOTCH4<>TSBP1-AS1	rs3134926	6:32232370 C>G	0.49	Max:67.853% Aggregated:33.5856% Turkish population43.2083%	Artery - Aorta Artery - Coronary Artery - Tibial Cells - Cultured fibroblasts Muscle - Skeletal Whole Blood	0	No tissue with p value<p value threshold
NRIP1	rs2223043	21:15066472 A>G	0.50	Max:63.2444% Aggregated:40.8788% Turkish population38.9392%	Artery - Aorta Artery - Coronary Artery - Tibial Cells - Cultured fibroblasts Muscle - Skeletal Whole Blood	1	Artery - Aorta	There is no miRNA binding site
P3H2	rs710590	3:190105498 T>G	0.49	Max:87.4777% Aggregated:55.343% Turkish population40.1682%	Artery - Aorta Artery - Coronary Artery - Tibial Cells - Cultured fibroblasts Muscle - Skeletal Whole Blood	0	No tissue with p value<p value threshold
PBX2	rs176095	6:32190542 A>G	0.34	Max:28.0175% Aggregated:22.1368% Turkish population9.4437%	No results were found	No results were found	No results were found
PBX2	rs204992	6:32189131 G>A	0.35	Max:27.5757% Aggregated:19.5317% Turkish population9.185%	No results were found	No results were found	No results were found
PBX2	rs204994	6:32187221 C>T	0.32	Max:24.9766% Aggregated:22.1101% Turkish population9.1203%	No results were found	No results were found	No results were found
PBX2	rs204995	6:32186508 A>G	0.50	Max:38.8452% Aggregated:24.4543% Turkish population12.1617%	No results were found	No results were found	No results were found
PCSK6	rs4965842	15:101392427 G>A	0.39	Max:30.0957% Aggregated:18.9515% Turkish population20.6986%	No results were found	No results were found	No results were found
PHF2	rs10761247	9:93641085 G>A	0.50	Max:62.9801% Aggregated:57.3044% Turkish population53.1736%	Artery - Aorta Artery - Coronary Artery - Tibial Cells - Cultured fibroblasts Muscle - Skeletal Whole Blood	1	Artery - Coronary Cells - Cultured fibroblasts Whole Blood	hsa-miR-6846-5p hsa-miR-328-5p hsa-miR-328-5p	hsa-miR-6846-5p (CDS) hsa-miR-328-5p (3'UTR)
PIEZO1	c.1A>T (NM_001142864.4)	16:88784964 T>A	0	Max:<0.01% Aggregated:<0.01% Turkish population<0.01%
PIEZO1	c.3892C>T (NM_001142864.4)	16:88726360 G>A	0	Max:No Observation Aggregated:No Observation Turkish populationNo Observation
PIEZO1	c.6324-1G>C (NM_001142864.4)	16:88719722 C>G	0	Max:<0.01% Aggregated:<0.01% Turkish population<0.01%
PIEZO1	rs1156605845	16:88720750 T>C	<0.01	Max:No Observation Aggregated:No Observation Turkish populationNo Observation
PIEZO1	rs1159830405	16:88734530 CC>C	<0.01	Max:No Observation Aggregated:No Observation Turkish populationNo Observation
PIEZO1	rs1180950630	16:88737647 C>G	<0.01	Max:<0.01% Aggregated:<0.01% Turkish population<0.01%
PIEZO1	rs1287162511	16:88732421 GG>G	<0.01	Max:<0.01% Aggregated:<0.01% Turkish populationNo Observation
PIEZO1	rs1309877432	16:88731768 AG>A	<0.01	Max:<0.01% Aggregated:<0.01% Turkish populationNo Observation
PIEZO1	rs1317312583	16:88738055 TG>T	<0.01	Max:<0.01% Aggregated:<0.01% Turkish populationNo Observation
PIEZO1	rs1329839077	16:88723249 TC>T	<0.01	Max:<0.01% Aggregated:<0.01% Turkish populationNo Observation
PIEZO1	rs1442173708	16:88737648 T>C	<0.01	Max:<0.01% Aggregated:<0.01% Turkish populationNo Observation
PIEZO1	rs1567662975	16:88722889 ATGGTGCCG>A	<0.01	Max:<0.01% Aggregated:<0.01% Turkish populationNo Observation
PIEZO1	rs587777765	16:88727144 G>A	<0.01	Max:<0.01% Aggregated:<0.01% Turkish populationNo Observation
PIEZO1	rs764571335	16:88717213 T>A	<0.01	Max:<0.01% Aggregated:<0.01% Turkish populationNo Observation
PIEZO1	rs766488224	16:88726801 G>A	<0.01	Max:<0.01% Aggregated:<0.01% Turkish populationNo Observation
PIEZO1	rs879551268	16:88726282 G>A	0	Max:<0.01% Aggregated:<0.01% Turkish populationNo Observation
PIEZO1	rs886144896	16:88725081 C>A	<0.01	Max:<0.01% Aggregated:<0.01% Turkish populationNo Observation
PIEZO1	rs960494512	16:88715629 G>A	<0.01	Max:<0.01% Aggregated:<0.01% Turkish populationNo Observation
PIEZO1	c.7493_7496dup (NM_001142864.4)	16:88715674 C>CAACT	0	Max:<0.01% Aggregated:<0.01% Turkish populationNo Observation
PIEZO1	c.7443C>A (NM_001142864.4)	16:88715728 G>T	0	Max:<0.01% Aggregated:<0.01% Turkish populationNo Observation
PIEZO1	rs1019161006	16:88715767 G>A	<0.01	Max:<0.01% Aggregated:<0.01% Turkish populationNo Observation
PIEZO1	rs867324252	16:88715794 G>A	<0.01	Max:0.0424% Aggregated:0.0023% Turkish populationNo Observation
PIEZO1	c.7369G>T (NM_001142864.4)	16:88715802 C>A	0	Max:<0.01% Aggregated:<0.01% Turkish populationNo Observation
PIEZO1	c.7345_7348del (NM_001142864.4)	16:88715822 ACCAG>A	0	Max:<0.01% Aggregated:<0.01% Turkish populationNo Observation
PIEZO1	c.7261dup (NM_001142864.4)	16:88715987 A>AC	0	Max:<0.01% Aggregated:<0.01% Turkish populationNo Observation
PIEZO1	c.7049+2T>C (NM_001142864.4)	16:88716359 A>G	0	Max:<0.01% Aggregated:<0.01% Turkish populationNo Observation
PIEZO1	c.6915G>A (NM_001142864.4)	16:88716570 C>T	0	Max:<0.01% Aggregated:<0.01% Turkish populationNo Observation
PIEZO1	c.6685C>T (NM_001142864.4)	16:88716874 G>A	0	Max:<0.01% Aggregated:<0.01% Turkish populationNo Observation
PIEZO1	c.6493C>T (NM_001142864.4)	16:88717190 G>A	0	Max:<0.01% Aggregated:<0.01% Turkish populationNo Observation
PIEZO1	rs368895635	16:88719588 G>A	<0.01	Max:<0.01% Aggregated:<0.01% Turkish populationNo Observation
PIEZO1	c.6324-1G>C (NM_001142864.4)	16:88719722 C>G	0	Max:<0.01% Aggregated:<0.01% Turkish populationNo Observation
PIEZO1	rs775073852	16:88719870 G>T	<0.01	Max:<0.01% Aggregated:<0.01% Turkish populationNo Observation
PIEZO1	c.6163_6164del (NM_001142864.4)	16:88720068 CCT>C	0	Max:No Observation Aggregated:No Observation Turkish populationNo Observation
PIEZO1	c.6004G>T (NM_001142864.4)	16:88720229 C>A	0	Max:<0.01% Aggregated:<0.01% Turkish populationNo Observation
PIEZO1	rs1455194743	16:88720248 TAGGG>T	<0.01	Max:0.0105% Aggregated:0.0011% Turkish populationNo Observation
PIEZO1	c.5940G>A (NM_001142864.4)	16:88720394 C>T	0	Max:<0.01% Aggregated:<0.01% Turkish populationNo Observation
PIEZO1	rs1194219351	16:88720644 GC>G	<0.01	Max:<0.01% Aggregated:<0.01% Turkish populationNo Observation
PIEZO1	c.5718del (NM_001142864.4)	16:88720698 TG>T	0	Max:<0.01% Aggregated:<0.01% Turkish populationNo Observation
PIEZO1	c.5718dup (NM_001142864.4)	16:88720698 T>TG	0	Max:No Observation Aggregated:No Observation Turkish populationNo Observation
PIEZO1	c.5668+1G>T (NM_001142864.4)	16:88721165 C>A	0	Max:<0.01% Aggregated:<0.01% Turkish populationNo Observation
PIEZO1	rs1201505647	16:88721200 CT>C	<0.01	Max:<0.01% Aggregated:<0.01% Turkish populationNo Observation
PIEZO1	rs1326679915	16:88721268 CT>C	<0.01	Max:<0.01% Aggregated:<0.01% Turkish populationNo Observation
PIEZO1	c.5527C>T (NM_001142864.4)	16:88721307 G>A	0	Max:<0.01% Aggregated:<0.01% Turkish populationNo Observation
PIEZO1	c.5355C>G (NM_001142864.4)	16:88721586 G>C	0	Max:<0.01% Aggregated:<0.01% Turkish populationNo Observation
PIEZO1	rs72811487	16:88721652 G>C	0.05	Max:<0.01% Aggregated:<0.01% Turkish populationNo Observation	Artery - Aorta Artery - Coronary Artery - Tibial Cells - Cultured fibroblasts Muscle - Skeletal Whole Blood	0	No tissue with p value<p value threshold
PIEZO1	c.4955+1G>A (NM_001142864.4)	16:88722217 C>T	0	Max:<0.01% Aggregated:<0.01% Turkish populationNo Observation
PIEZO1	c.4752dup (NM_001142864.4)	16:88722605 T>TG	0	Max:No Observation Aggregated:No Observation Turkish populationNo Observation
PIEZO1	c.4500delinsCA (NM_001142864.4)	16:88723005 T>TG	0	Max:No Observation Aggregated:No Observation Turkish populationNo Observation
PIEZO1	rs1487681920	16:88723253 G>A	<0.01	Max:<0.01% Aggregated:<0.01% Turkish populationNo Observation
PIEZO1	rs1180858404	16:88723311 C>T	<0.01	Max:<0.01% Aggregated:<0.01% Turkish populationNo Observation
PIEZO1	rs886144896	16:88725081 C>A	<0.01	Max:<0.01% Aggregated:<0.01% Turkish populationNo Observation
PIEZO1	c.4077del (NM_001142864.4)	16:88725500 TG>T	0	Max:<0.01% Aggregated:<0.01% Turkish populationNo Observation
PIEZO1	rs879551268	16:88726282 G>A	0	Max:<0.01% Aggregated:<0.01% Turkish populationNo Observation
PIEZO1	rs869025599	16:88726546 C>T	<0.01	Max:<0.01% Aggregated:<0.01% Turkish populationNo Observation
PIEZO1	c.3724C>T (NM_001142864.4)	16:88726619 G>A	0	Max:<0.01% Aggregated:<0.01% Turkish populationNo Observation
PIEZO1	rs1272639030	16:88726924 G>A	<0.01	Max:<0.01% Aggregated:<0.01% Turkish populationNo Observation
PIEZO1	c.3455+1G>A (NM_001142864.4)	16:88727038 C>T	0	Max:<0.01% Aggregated:<0.01% Turkish populationNo Observation
PIEZO1	rs1567666666	16:88727072 TC>T	0	Max:<0.01% Aggregated:<0.01% Turkish populationNo Observation
PIEZO1	rs1161335800	16:88727163 G>A	<0.01	Max:<0.01% Aggregated:<0.01% Turkish populationNo Observation
PIEZO1	c.3258C>A (NM_001142864.4)	16:88727600 G>T	0	Max:<0.01% Aggregated:<0.01% Turkish populationNo Observation
PIEZO1	c.2991+1G>C (NM_001142864.4)	16:88732334 C>G	0	Max:<0.01% Aggregated:<0.01% Turkish populationNo Observation
PIEZO1	c.2914_2915delCGinsA (NM_001142864.4)	16:88732411 TG>T	0	Max:<0.01% Aggregated:<0.01% Turkish populationNo Observation
PIEZO1	c.2676del (NM_001142864.4)	16:88732720 TG>T	0	Max:<0.01% Aggregated:<0.01% Turkish populationNo Observation
PIEZO1	c.2616C>G (NM_001142864.4)	16:88733326G>C	0	Max:<0.01% Aggregated:<0.01% Turkish populationNo Observation
PIEZO1	c.2601_2604del (NM_001142864.4)	16:88733337 TACAC>T	0	Max:<0.01% Aggregated:<0.01% Turkish populationNo Observation
PIEZO1	c.2487+1G>T (NM_001142864.4)	16:88733587 C>A	0	Max:<0.01% Aggregated:<0.01% Turkish populationNo Observation
PIEZO1	c.2269del (NM_001142864.4)	16:88733965 TC>T	0	Max:<0.01% Aggregated:<0.01% Turkish populationNo Observation
PIEZO1	c.2218 G>T (NM_001142864.4)	16:88734017 C>A	0	Max:<0.01% Aggregated:<0.01% Turkish populationNo Observation
PIEZO1	c.2192dup (NM_001142864.4)	16:88734042 C>CA	0	Max:<0.01% Aggregated:<0.01% Turkish populationNo Observation
PIEZO1	rs892444868 (NM_001142864.4)	16:88734679 C>T	0	Max:<0.01% Aggregated:<0.01% Turkish populationNo Observation
PIEZO1	c.1813dup (NM_001142864.4)	16:88734909 A>AT	0	Max:<0.01% Aggregated:<0.01% Turkish populationNo Observation
PIEZO1	c.1731del (NM_001142864.4)	16:88734991 TG>T	0	Max:<0.01% Aggregated:<0.01% Turkish populationNo Observation
PIEZO1	c.1628_1629del (NM_001142864.4)	16:88735174 ACT>A	0	Max:<0.01% Aggregated:<0.01% Turkish populationNo Observation
PIEZO1	rs914435870	16:88736167 CA>C	<0.01	Max: 0.0188% Aggregated: 0.002% Turkish population No Observation
PIEZO1	rs776709730	16:88736324 G>A	<0.01	Max: No Observation Aggregated: No Observation Turkish population No Observation
PIEZO1	c.1314 C>A (NM_001142864.4)	16:88736391 G>T	0	Max:<0.01% Aggregated:<0.01% Turkish populationNo Observation
PIEZO1	c.1297-1 G>A (NM_001142864.4)	16:88736409 C>T	0	Max:<0.01% Aggregated:<0.01% Turkish population0.02%
PIEZO1	c.1264C>T (NM_001142864.4)	16:88736671 G>A	0	Max:<0.01% Aggregated:<0.01% Turkish population0.02%
PIEZO1	rs979682703	16:88737557 A>C	<0.01	Max:<0.01% Aggregated:<0.01% Turkish populationNo Observation
PIEZO1	rs199524784	16:88737727 C>G	<0.01	Max:0.0679% Aggregated:0.0531% Turkish populationNo Observation
PIEZO1	c.1021-1G>A (NM_001142864.4)	16:88737815 C>T	0	Max:0.0176% Aggregated:0.0001% Turkish populationNo Observation
PIEZO1	c.792C>G (NM_001142864.4)	16:88738283 G>C	0	Max:<0.01% Aggregated:<0.01% Turkish populationNo Observation
PIEZO1	rs1409964405	16:88738637 G>A	<0.01	Max:<0.01% Aggregated:<0.01% Turkish populationNo Observation
PIEZO1	c.466del (NM_001142864.4)	16:88738735 TC>T	0	Max:<0.01% Aggregated:<0.01% Turkish populationNo Observation
PIEZO1	c.465+1G>A (NM_001142864.4)	16:88741477 C>T	0	Max:<0.01% Aggregated:<0.01% Turkish populationNo Observation
PIEZO1	c.276del (NM_001142864.4)	16:88742306 GT>G	0	Max:<0.01% Aggregated:<0.01% Turkish populationNo Observation
PIEZO1	rs1166469802	16:88749399 G>A	<0.01	Max:<0.01% Aggregated:<0.01% Turkish populationNo Observation
PIEZO1	c.36G>A (NM_001142864.4)	16:88784929 C>T	0	Max:<0.01% Aggregated:<0.01% Turkish populationNo Observation
PIEZO1	c. 4167del (NM_001142864.4)	16:88725075 CG>C	0	Max:<0.01% Aggregated:<0.01% Turkish populationNo Observation
PIEZO1	c.1107+2T>C (NM_001142864.4)	16:88737726 A>G	0	Max: No Observation Aggregated: No Observation Turkish population No Observation
PIEZO1	c.1297-1G>A (NM_001142864.4)	16:88736409 C>T	0	Max:<0.01% Aggregated:<0.01% Turkish population0.02%
PIEZO1	c.1297-2A>G (NM_001142864.4)	16:88736410 T>C	0	Max: No Observation Aggregated: No Observation Turkish population No Observation
PIEZO1	c.1314C>A (NM_001142864.4)	16:88736391 G>T	0	Max:<0.01% Aggregated:<0.01% Turkish populationNo Observation
PIEZO1	c.1988_1997del (NM_001142864.4)	16:88734649 CTGCTCGTCGG>C	0	Max: No Observation Aggregated: No Observation Turkish population No Observation
PIEZO1	c.2268_2269ins TAGGAG (NM_001142864.4)	16:88733966 C>CCTCCTA	0	Max: No Observation Aggregated: No Observation Turkish population No Observation
PIEZO1	c.2401_2402insTT (NM_001142864.4)	16:88733673 C>CAA	0	Max: No Observation Aggregated: No Observation Turkish population No Observation
PIEZO1	c.2410delAC>A (NM_001142864.4)	16:88733664 AC>A	0	Max:<0.01% Aggregated:<0.01% Turkish populationNo Observation
PIEZO1	c.2487+1G>A (NM_001142864.4)	16-88733587 C>T	0	Max:<0.01% Aggregated:<0.01% Turkish populationNo Observation
PIEZO1	c.2790+2T>G (NM_001142864.4)	16:88732605 A>C	0	Max: No Observation Aggregated: No Observation Turkish population No Observation
PIEZO1	c.283+2T>C (NM_001142864.4)	16:88742298 A>G	0	Max: No Observation Aggregated: No Observation Turkish population No Observation
PIEZO1	c.2854dup (NM_001142864.4)	16:88732471 T>TA	0	Max: No Observation Aggregated: No Observation Turkish population No Observation
PIEZO1	c.3056dupA>AC (NM_001142864.4)	16:88731845 A>AC	0	Max:<0.01% Aggregated:<0.01% Turkish populationNo Observation
PIEZO1	c.3455+1G>C (NM_001142864.4)	16:88727038 C>G	0	Max: No Observation Aggregated: No Observation Turkish population No Observation
PIEZO1	c.3455+1G>T (NM_001142864.4)	16:88727038 C>A	0	Max: No Observation Aggregated: No Observation Turkish population No Observation
PIEZO1	c.3456-1G>A (NM_001142864.4)	16:88726959 C>T	0	Max: No Observation Aggregated: No Observation Turkish population No Observation
PIEZO1	c.3504G>A (NM_001142864.4)	16:88726910 C>T	0	Max: No Observation Aggregated: No Observation Turkish population No Observation
PIEZO1	c.3699+1G>A (NM_001142864.4)	16:88726714 C>T	0	Max:<0.01% Aggregated:<0.01% Turkish populationNo Observation
PIEZO1	c.3747G>A (NM_001142864.4)	16:88726596 C>T	0	Max: No Observation Aggregated: No Observation Turkish population No Observation
PIEZO1	c.3796+2T>C (NM_001142864.4)	16:88726545 A>G	0	Max: No Observation Aggregated: No Observation Turkish population No Observation
PIEZO1	c.4352G>A (NM_001142864.4)	16:88723312 C>T	0	Max:0% Aggregated:0% Turkish populationNo Observation
PIEZO1	c.4479dupC>CG (NM_001142864.4)	16:88723110 C>CG	0	Max:0.0176% Aggregated:0.0006% Turkish populationNo Observation
PIEZO1	c.4636G>C (NM_001142864.4)	16:88722869 C>G	0	Max:<0.01% Aggregated:<0.01% Turkish populationNo Observation
PIEZO1	c.4699C>T (NM_001142864.4)	16:88722659 G>A	0	Max:0% Aggregated:0% Turkish populationNo Observation
PIEZO1	c.5006_5010dup (NM_001142864.4)	16:88722011 G>GGCCCT	0	Max: No Observation Aggregated: No Observation Turkish population No Observation
PIEZO1	c.5120C>A (NM_001142864.4)	16:88721902 G>T	0	Max: No Observation Aggregated: No Observation Turkish population No Observation
PIEZO1	c.5134delAC>A (NM_001142864.4)	16:88721887 AC>A	0	Max:0.0176% Aggregated:<0.01% Turkish populationNo Observation
PIEZO1	c.5283_5284ins TGCTGTGG (NM_001142864.4)	16:88721657 G>GCCACAGCA	0	Max: No Observation Aggregated: No Observation Turkish population No Observation
PIEZO1	c.5403+2T>G (NM_001142864.4)	16:88721536 A>C	0	Max:<0.01% Aggregated:<0.01% Turkish populationNo Observation
PIEZO1	c.5404-1G>A (NM_001142864.4)	16:88721431 C>T	0	Max:<0.01% Aggregated:<0.01% Turkish populationNo Observation
PIEZO1	c.5769_5776dup (NM_001142864.4)	16:88720640 C>CGCCGCCCG	0	Max: No Observation Aggregated: No Observation Turkish population No Observation
PIEZO1	c.6072dup (NM_001142864.4)	16:88720160 T>TG	0	Max: No Observation Aggregated: No Observation Turkish population No Observation
PIEZO1	c.6073_6074del (NM_001142864.4)	16:88720158 CTT>C	0	Max: No Observation Aggregated: No Observation Turkish population No Observation
PIEZO1	c.6607delAC>A (NM_001142864.4)	16:88717075 AC>A	0	Max: No Observation Aggregated: No Observation Turkish population No Observation
PIEZO1	c.6616C>T (NM_001142864.4)	16:88717067 G>A	0	Max:<0.01% Aggregated:<0.01% Turkish populationNo Observation
PIEZO1	c.6763C>T (NM_001142864.4)	16:88716722 G>A	0	Max:<0.01% Aggregated:<0.01% Turkish populationNo Observation
PIEZO1	rs558982192	16:88716606 G>A	<0.01	Max:0.3572% Aggregated:0.0222% Turkish population0.1679%
PIEZO1	c.6895dupA>AT (NM_001142864.4)	16:88716589 A>AT	0	Max: No Observation Aggregated: No Observation Turkish population No Observation
PIEZO1	c.7174G>T (NM_001142864.4)	16:88716075 C>A	0	Max:<0.01% Aggregated:<0.01% Turkish populationNo Observation
PIEZO1	c.7204G>T (NM_001142864.4)	16:88716045 C>A	0	Max:<0.01% Aggregated:<0.01% Turkish populationNo Observation
PIEZO1	c.7306dupG>GC (NM_001142864.4)	16:88715942 G>GC	0	Max: No Observation Aggregated: No Observation Turkish population No Observation
PIEZO1	c.7492G>T (NM_001142864.4)	16:88715679 C>A	0	Max: No Observation Aggregated: No Observation Turkish population No Observation
PIEZO1	rs1012235700	16:88733746 C>CTGTGATGG	<0.01	Max:0.2179% Aggregated:0.0066% Turkish populationNo Observation
PIEZO1	rs1041509898	16:88733419 C>T	<0.01	Max:<0.01% Aggregated:<0.01% Turkish populationNo Observation
PIEZO1	rs1165786308	16:88736251 GCCCA>G	<0.01	Max:<0.01% Aggregated:<0.01% Turkish populationNo Observation
PIEZO1	rs1267754674	16:88721377 CTT>C	<0.01	Max:<0.01% Aggregated:<0.01% Turkish populationNo Observation
PIEZO1	rs1306184925	16:88721807 C>T	<0.01	Max:No Observation Aggregated:No Observation Turkish populationNo Observation
PIEZO1	rs1377161810	16:88733658 AG>A	<0.01	Max:<0.01% Aggregated:<0.01% Turkish populationNo Observation
PIEZO1	rs1379378985	16:88733398 T>TGGGTA	<0.01	Max:<0.01% Aggregated:<0.01% Turkish populationNo Observation
PIEZO1	rs1475582880	16:88738626 GGCCGTGACTCGGAAACGAGCGGCCA>G	<0.01	Max:<0.01% Aggregated:<0.01% Turkish populationNo Observation
PIEZO1	rs1489187736	16:88715617 AC>A	<0.01	Max:<0.01% Aggregated:<0.01% Turkish populationNo Observation
PIEZO1	rs1555551738	16:88715673 A>ACAACT	<0.01	Max:<0.01% Aggregated:<0.01% Turkish populationNo Observation
PIEZO1	rs1567655532	16:88715607 A>G	<0.01	Max:<0.01% Aggregated:<0.01% Turkish populationNo Observation
PIEZO1	rs1567674182	16:88736168 AG>A	<0.01	Max:<0.01% Aggregated:<0.01% Turkish populationNo Observation
PIEZO1	rs2911463	16:88769137 G>A	0.49	Max:82.834% Aggregated:72.6429% Turkish population75.2911%	Artery - Aorta Artery - Coronary Artery - Tibial Cells - Cultured fibroblasts Muscle - Skeletal Whole Blood	1	Cells - Cultured fibroblasts	There is no miRNA binding site
PIEZO1	rs548784762	16:88719867 G>C	0.01	Max:0.0751% Aggregated:0.0041% Turkish populationNo Observation
PIEZO1	rs756472966	16:88734968 AG>A	<0.01	Max:0.01% Aggregated:0.01% Turkish populationNo Observation
PIEZO1	rs757428415	16-88736167 CA>C	<0.01	Max:0.01% Aggregated:0.01% Turkish populationNo Observation
PIEZO1	rs776693929	16:88721364 C>T	<0.01	Max:<0.01% Aggregated:<0.01% Turkish populationNo Observation
PIEZO1	rs931672529	16:88733401 G>C	<0.01	Max:<0.01 Aggregated:<0.01 Turkish populationNo Observation
PIEZO1	rs934897228	16:88736671 G>A	<0.01	Max:<0.01 Aggregated:<0.01 Turkish populationNo Observation
POLR1C	rs6905288	6:43791136 G>A	0.50	Max:81.7899% Aggregated:56.6333% Turkish population66.6882%	Artery - Aorta Artery - Coronary Artery - Tibial Cells - Cultured fibroblasts Muscle - Skeletal Whole Blood	0	No tissue with p value<p value threshold
PPFIBP1	rs7295096	12:27644972 A>G	0.49	Max:81.9642% Aggregated:75.3578% Turkish population73.9974%	Artery - Aorta Artery - Coronary Artery - Tibial Cells - Cultured fibroblasts Muscle - Skeletal Whole Blood	0	No tissue with p value<p value threshold
PPP3R1<>CNRIP1	rs6712038	2:68265755 G>A	0.43	Max:93.1702% Aggregated:74.477% Turkish population69.5343%	No results were found	No results were found	No results were found
PRELP	rs2802796	1:203471605 C>A	0.50	Max:56.3495% Aggregated:41.8472% Turkish population36.74%	Artery - Aorta Artery - Coronary Artery - Tibial Cells - Cultured fibroblasts Muscle - Skeletal Whole Blood	1	Cells - Cultured fibroblasts	There is no miRNA binding site
PRR14L	rs140078	22:31714177 G>A	0.50	Max:52.4891% Aggregated:23.501% Turkish population22.075%	Artery - Aorta Artery - Coronary Artery - Tibial Cells - Cultured fibroblasts Muscle - Skeletal Whole Blood	1	Cells - Cultured fibroblasts	There is no miRNA binding site
PRR14L	rs140081	22:31716475 T>C	0.50	Max:52.6402% Aggregated:23.551% Turkish population22.0899%	Artery - Aorta Artery - Coronary Artery - Tibial Cells - Cultured fibroblasts Muscle - Skeletal Whole Blood	1	Cells - Cultured fibroblasts	There is no miRNA binding site
PRRC2A	rs2261033	6:31635814 A>G	0.50	Max:66.1751% Aggregated:45.602% Turkish population58.7435%	No results were found	No results were found	No results were found
PRRC2A	rs2736155	6:31637422 G>C	0.50	Max:61.3662% Aggregated:48.6653% Turkish population66.6235%	No results were found	No results were found	No results were found
PRRC2A	rs2736176	6:31619784 G>C	0.49	Max:48.6751% Aggregated:23.9936% Turkish population48.7063%	No results were found	No results were found	No results were found
PRUNE2<>FOXB2	rs1929539	9:76967946 C>A	0.50	Max:61.2847% Aggregated:48.8625% Turkish population49.0944%	No significant eQTLs were found for SNP	No significant eQTLs were found for SNP	No significant eQTLs were found for SNP
PTPRR	rs767760	12:70646356 T>C	0.47	Max:38.9023% Aggregated:18.9295% Turkish population14.5537%	Artery - Aorta Artery - Coronary Artery - Tibial Cells - Cultured fibroblasts Muscle - Skeletal Whole Blood	0	No tissue with p value<p value threshold
SEPTIN8	rs708461	5:132751125 G>C	0.38	Max:78.5428% Aggregated:17.8072% Turkish population10.608%	Artery - Aorta Artery - Coronary Artery - Tibial Cells - Cultured fibroblasts Muscle - Skeletal Whole Blood	1	Cells - Cultured fibroblasts Muscle - Skeletal	There is no miRNA binding site
SKAP2	rs2030136	7:26851397 T>C	0.34	Max:26.8743% Aggregated:21.2799% Turkish population27.0078%	Artery - Aorta Artery - Coronary Artery - Tibial Cells - Cultured fibroblasts Muscle - Skeletal Whole Blood	1	Artery - Tibial	There is no miRNA binding site
SLC44A4	rs614549	6:31872848 A>G	0.50	Max:57.7079% Aggregated:39.5516% Turkish population54.3984%	No results were found	No results were found	No results were found
SLC7A14-AS1	rs493410	3:170754426 G>T	0.45	Max:58.678% Aggregated:19.6353% Turkish population20.6986%	No results were found	No results were found	No results were found
SOX18	rs6062618	20:64051176 T>G	0.50	Max:40.0996% Aggregated:27.5672% Turkish population24.8057%	No results were found	No results were found	No results were found
SRPX	rs35318931	X:38149868 G>A	0.10	Max:8.4789% Aggregated:7.0723% Turkish population2.4012%	Artery - Aorta Artery - Coronary Artery - Tibial Cells - Cultured fibroblasts Muscle - Skeletal Whole Blood	1	Artery - Aorta	hsa-miR-4745-5p	hsa-miR-4745-5p (5'UTR-CDS)
STK19	rs6941112	6:31978837 G>A	0.50	Max:45.9236% Aggregated:29.9199% Turkish population45.2781%	No results were found	No results were found	No results were found
TDRD5	rs61310274	1:179593605 G>C	0.46	Max:44.0589% Aggregated:35.1162% Turkish population33.7299%	Artery - Aorta Artery - Coronary Artery - Tibial	1	Artery - Aorta Artery - Coronary Artery - Tibial	hsa-miR-6789-5p hsa-miR-4688	hsa-miR-6789-5p (5'UTR) hsa-miR-4688 (CDS)
TGFB2	rs192335285	1:218434159 C>T	0.01	Max:0.2905% Aggregated:0.0134% Turkish populationNo Observation
TGFBR3	rs6662887	1:91709357 C>T	0.37	Max:32.5096% Aggregated:29.4339% Turkish population22.7684%	Artery - Aorta Artery - Coronary Artery - Tibial Cells - Cultured fibroblasts Muscle - Skeletal Whole Blood	1	Artery - Coronary	There is no miRNA binding site
THBD	c.-1208_ 1209delTT (NM_000361.3)	20:23048295 ACC>A	0	Max: No Observation Aggregated: No Observation Turkish population No Observation
TIMP2	rs8179090	17:78925807 C>G	0.19	Max:16.8798% Aggregated:1.796% Turkish population0.7762%	Artery - Aorta Artery - Coronary Artery - Tibial Cells - Cultured fibroblasts Muscle - Skeletal Whole Blood	0	No tissue with p value<p value threshold
TNXB	rs2071295	6:32070923 C>T	0.46	Max:46.2226% Aggregated:25.6111% Turkish population42.6261%	No results were found	No results were found	No results were found
TOM1L1	rs9303360	17:54924095 T>C	0.50	Max:68.7829% Aggregated:60.0578% Turkish population47.7979%	Artery - Aorta Artery - Coronary Artery - Tibial Cells - Cultured fibroblasts Muscle - Skeletal	1	Artery - Aorta	There is no miRNA binding site
TSPAN8	rs4760790	12:71241014 A>G	0.40	Max:84.219% Aggregated:76.1046% Turkish population64.8124%	Artery - Aorta Artery - Coronary Artery - Tibial Cells - Cultured fibroblasts Muscle - Skeletal Whole Blood	1	Muscle - Skeletal	There is no miRNA binding site
TSPYL4	rs2232470	6:116253920 C>A	0.37	Max:99.844% Aggregated:68.6071% Turkish population71.7184%	Artery - Aorta Artery - Coronary Artery - Tibial Cells - Cultured fibroblasts Muscle - Skeletal Whole Blood	1	Artery - Aorta Artery - Tibial Cells - Cultured fibroblasts	hsa-miR-3663-5p	hsa-miR-3663-5p (CDS)
UMAD1	rs7780564	7:7843692 A>C	0.50	Max:64.6447% Aggregated:53.5596% Turkish population57.1151%	Artery - Aorta Artery - Coronary Artery - Tibial Cells - Cultured fibroblasts Muscle - Skeletal Whole Blood	0	No tissue with p value<p value threshold
UNC5D	rs2579899	8:35567177 A>C	0.50	Max:61.3387% Aggregated:50.9972% Turkish population59.2497%	No results were found	No results were found	No results were found
VEGFA	rs2010963	6:43770613 C>G	0.45	Max:76.5501% Aggregated:68.3363% Turkish population59.9612%	Artery - Aorta Artery - Coronary Artery - Tibial Cells - Cultured fibroblasts Muscle - Skeletal Whole Blood	1	Artery - Aorta	hsa-miR-210-5p hsa-miR-210-5p	hsa-miR-210-5p (CDS)
VSTM2L	rs1998049	20:37933480 C>T	0.35	Max:31.442% Aggregated:27.478% Turkish populationNo Observation	Artery - Aorta Artery - Coronary Artery - Tibial Cells - Cultured fibroblasts Muscle - Skeletal Whole Blood	0	No tissue with p value<p value threshold
WNT9B	rs2165846	17:46864000 A>G	0.49	Max:88.3069% Aggregated:50.9253% Turkish population41.3325%	Artery - Aorta Artery - Coronary Artery - Tibial	0	No tissue with p value<p value threshold
ZIC3<>FGF13	rs4463578	X:137685172 T>C	0.49	Max:No Observation Aggregated:No Observation Turkish population69.8819%	No results were found	No results were found	No results were found
RFLNA	rs7309702	12:124261595 T>G	0.50	Max:70.1126% Aggregated:43.8503% Turkish population37.7749%	Artery - Aorta Artery - Coronary Artery - Tibial Cells - Cultured fibroblasts Muscle - Skeletal Whole Blood	0	No tissue with p value<p value threshold
APOE	rs7412	19:44908822 C>T	0.17	Max:10.5553% Aggregated:7.424% Turkish population6.7358%	Artery - Aorta Artery - Coronary Artery - Tibial Cells - Cultured fibroblasts Muscle - Skeletal Whole Blood	1	Whole Blood	hsa-miR-4755-3p hsa-miR-5006-5p	hsa-miR-4755-3p(5'UTR) hsa-miR-5006-5p(CDS)
TSPAN2	rs7518191	1:115060792 C>T	0.49	Max:45.4932% Aggregated:29.5583% Turkish population34.456%	Artery - Aorta Artery - Coronary Artery - Tibial Cells - Cultured fibroblasts Muscle - Skeletal Whole Blood	0	No tissue with p value<p value threshold
PROX1-AS1	rs17712208	1:213977102 T>A	0.25	Max:4.611% Aggregated:2.1654% Turkish population4.8512%	No results were found	No results were found	No results were found
PROX1-AS1	rs340875	1:213985643 G>C	0.50	Max:55.6616% Aggregated:42.5896% Turkish population54.3338%	No results were found	No results were found	No results were found
LYPLAL1-AS1	rs2820464	1:219519878 G>C	0.49	Max:0.0024% Aggregated:0.0007% Turkish populationNo Observation	Artery - Aorta Artery - Coronary Artery - Tibial Cells - Cultured fibroblasts Muscle - Skeletal Whole Blood	0	No tissue with p value<p value threshold
LBH<>LINC01936	rs9967884	2:30265317 A>G	0.45	Max:38.8333% Aggregated:25.5602% Turkish population17.5938%	Artery - Aorta Artery - Coronary Artery - Tibial Cells - Cultured fibroblasts Muscle - Skeletal Whole Blood	1	Artery - Aorta Artery - Tibial Muscle - Skeletal Whole Blood	There is no miRNA binding site
EFEMP1	rs3791679	2:55869757 A>G	0.31	Max:75.8734% Aggregated:20.8785% Turkish population32.6649%	Artery - Aorta Artery - Coronary Artery - Tibial Cells - Cultured fibroblasts Muscle - Skeletal Whole Blood	1	Artery - Coronary	There is no miRNA binding site
PPP3R1<>CNRIP1	rs2861819	2:68262089 G>C	0.48	Max:77.1232% Aggregated:60.9522% Turkish population69.0168%	Artery - Aorta Artery - Coronary Artery - Tibial Cells - Cultured fibroblasts Muscle - Skeletal Whole Blood	1	Artery - Tibial Cells - Cultured fibroblasts	There is no miRNA binding site
FBLN7	rs4849044	2:112141356 C>G	0.50	Max: No Observation Aggregated:No Observation Turkish populationNo Observation	Artery - Aorta Artery - Coronary Artery - Tibial Cells - Cultured fibroblasts Muscle - Skeletal Whole Blood	1	Artery - Aorta Artery - Coronary Artery - Tibial Muscle - Skeletal Whole Blood	There is no miRNA binding site
INSIG2<>THORLNC	rs17819430	2:118128822 C>A	0.07	Max:4.3191% Aggregated:3.4598% Turkish population4.3985%	Artery - Aorta Artery - Coronary Artery - Tibial Cells - Cultured fibroblasts Muscle - Skeletal Whole Blood	1	Artery - Aorta Artery - Coronary Artery - Tibial Cells - Cultured fibroblasts	There is no miRNA binding site
DLX2-DT<>ITGA6	rs55889669	2:172330019 G>A	0.29	Max:23.9618% Aggregated:15.3178% Turkish population25%	No results were found	No results were found	No results were found
C3ORF20<>LINC02011	rs844176	3:14785573 A>G	0.47	Max:97.1726% Aggregated:88.0593% Turkish population88.0593%	No results were found	No results were found	No results were found
LINC01565	rs2713575	3:128575512 G>A	0.50	Max:53.7951% Aggregated:48.7539% Turkish population70%	No results were found	No results were found	No results were found
LPP	rs9877579	3:188340928	0.49	Max:60.3383% Aggregated:38.2187% Turkish population32.0181%	Artery - Aorta Artery - Coronary Artery - Tibial Cells - Cultured fibroblasts Muscle - Skeletal Whole Blood	1	Cells - Cultured fibroblasts	There is no miRNA binding site
TBC1D19<>STIM2-AS1	rs28558138	4:26816458 G>C	0.49	Max:57.7843% Aggregated:40.1412% Turkish population35.3169%	Artery - Aorta Artery - Coronary Artery - Tibial Cells - Cultured fibroblasts Muscle - Skeletal Whole Blood	0	No tissue with p value<p value threshold
REST<>NOA1	rs56155140	4:56958285 G>A	0.44	Max:39.9843% Aggregated:21.7421% Turkish population20.1811%	Artery - Aorta Artery - Coronary Artery - Tibial Cells - Cultured fibroblasts Whole Blood	1	Cells - Cultured fibroblasts	There is no miRNA binding site
AFF1	rs1471251	4:87055207 A>T	0.48	Max:43.5902% Aggregated:39.695% Turkish population34.1321%	Artery - Aorta Artery - Coronary Artery - Tibial Cells - Cultured fibroblasts Muscle - Skeletal Whole Blood	0	No tissue with p value<p value threshold
FAM13A	rs34154818	4:88805672 A>ATT	0.50	Max:0.0784% Aggregated:0.0261% Turkish populationNo Observation	No results were found	No results were found	No results were found
USP53	rs10007409	4:119221151 C>T	0.44	Max:41.4991% Aggregated:33.9762% Turkish population35.1876%	Artery - Aorta Artery - Coronary Artery - Tibial Cells - Cultured fibroblasts Muscle - Skeletal Whole Blood	1	Whole Blood	hsa-miR-6818-3p	The miRNA-mRNA interaction is not found in miRWALK
SORBS2	rs11728719	4:185775018 A>C	0.24	Max:24.5835% Aggregated:17.5087% Turkish population15.912%	Artery - Aorta Artery - Coronary Artery - Tibial Cells - Cultured fibroblasts Muscle - Skeletal Whole Blood	1	Cells - Cultured fibroblasts	hsa-miR-2276-5p hsa-miR-3194-5p hsa-miR-4692 hsa-miR-501-3p hsa-miR-10394-5p	The miRNA-mRNA interaction is not found in miRWALK
OSMR-AS1	rs57253948	5:38754060 A>G	0.37	Max:27.4827% Aggregated:12.0222% Turkish population3.6222%	Artery - Aorta Artery - Coronary Artery - Tibial Cells - Cultured fibroblasts Muscle - Skeletal Whole Blood	0	No tissue with p value<p value threshold
LINC01184	rs3749748	5:128014857 C>T	0.49	Max:36.3372% Aggregated:17.6641% Turkish population24.7736%	Artery - Aorta Artery - Coronary Artery - Tibial Cells - Cultured fibroblasts Muscle - Skeletal Whole Blood	1	Artery - Aorta Artery - Coronary Artery - Tibial Cells - Cultured fibroblasts Muscle - Skeletal Whole Blood	There is no miRNA binding site
EBF1	rs11135046	5:158803005 G>T	0.50	Max:62.9407% Aggregated:43.5646% Turkish population59.6378%	Artery - Aorta Artery - Coronary Artery - Tibial Cells - Cultured fibroblasts Muscle - Skeletal Whole Blood	0	Artery - Aorta Artery - Coronary Artery - Tibial Cells - Cultured fibroblasts Muscle - Skeletal Whole Blood
POLR1C	rs11967262	6:43792590 C>G	0.49	Max:67.872% Aggregated:41.6717% Turkish population57.956%	Artery - Aorta Artery - Coronary Artery - Tibial Cells - Cultured fibroblasts Muscle - Skeletal Whole Blood	0	No tissue with p value<p value threshold
RSPO3	rs1936800	6:127114919 C>T	0.50	Max:54.0142% Aggregated:51.2198% Turkish population45.5369%	Artery - Aorta Artery - Coronary Artery - Tibial Cells - Cultured fibroblasts Muscle - Skeletal	1	Muscle - Skeletal	There is no miRNA binding site
AGPAT5<>XKR5	rs34022079	8:6791155 C>G	0.50	Max:44.5628% Aggregated:38.1796% Turkish populationNo Observation	No results were found	No results were found	No results were found
CPNE3	rs10504825	8:86555620 A>C	0.45	Max:42.9931% Aggregated:31.1806% Turkish population35.5757%	Artery - Aorta Artery - Coronary Artery - Tibial Cells - Cultured fibroblasts Muscle - Skeletal Whole Blood	1	Artery - Tibial Cells - Cultured fibroblasts Muscle - Skeletal	There is no miRNA binding site
DOCK8	rs78216177	9:232148 G>C	0.49	Max:40.6032% Aggregated:21.3065% Turkish population19.302%	Artery - Aorta Artery - Coronary Artery - Tibial Cells - Cultured fibroblasts Muscle - Skeletal Whole Blood	1	Whole Blood	There is no miRNA binding site
COL27A1	rs753085	9:114283167 G>A	0.39	Max:36.2168% Aggregated:20.5049% Turkish population20.5049%	Artery - Aorta Artery - Coronary Artery - Tibial Cells - Cultured fibroblasts Muscle - Skeletal Whole Blood	0	No tissue with p value<p value threshold
DEC1	rs10817762	9:115399318 A>C	0.50	Max:79.6426% Aggregated:55.2855% Turkish population47.4774%	Artery - Coronary Artery - Tibial Cells - Cultured fibroblasts	1	Cells - Cultured fibroblasts	There is no miRNA binding site
ZNF365<>ADO	rs61863928	10:62689789 G>T	0.40	Max:36.0509% Aggregated:26.7548% Turkish population33.4411%	Artery - Aorta Artery - Coronary Artery - Tibial Cells - Cultured fibroblasts Muscle - Skeletal Whole Blood	1	Muscle - Skeletal Whole Blood	There is no miRNA binding site
LINC02098<>ETS1	rs79465012	11:128388241 C>T	0.08	Max:9.4524% Aggregated:4.482% Turkish population7.3739%	Artery - Aorta Artery - Coronary Artery - Tibial Cells - Cultured fibroblasts Muscle - Skeletal Whole Blood	0	No tissue with p value<p value threshold
CERS5	rs7308356	12:50145828 A>G	0.43	Max:91.8982% Aggregated:70.9385% Turkish population61.7076%	Artery - Aorta Artery - Coronary Artery - Tibial Cells - Cultured fibroblasts Muscle - Skeletal Whole Blood	0	No tissue with p value<p value threshold
ZNF664	rs1054852	12:124011769 A>G	0.50	Max:57.4682% Aggregated:39.0505% Turkish population40.2597%	Artery - Aorta Artery - Coronary Artery - Tibial Cells - Cultured fibroblasts Muscle - Skeletal Whole Blood	1	Cells - Cultured fibroblasts Whole Blood	hsa-miR-661 hsa-miR-7107-5p	hsa-miR-3155a (5'-UTR) hsa-miR-1285-3p (5'-UTR) hsa-miR-3170 (5'-UTR)
KLF5	rs41286076	13:73060721 C>T	0.32	Max:25.103% Aggregated:17.5776% Turkish population25.9379%	Artery - Aorta Artery - Coronary Artery - Tibial Cells - Cultured fibroblasts Muscle - Skeletal Whole Blood	1	Artery - Tibial	hsa-miR-1231	The miRNA-mRNA interaction is not found in miRWALK
L2HGDH	rs72683923	14:50269229 T>C	0.04	Max:1.8279% Aggregated:1.5013% Turkish population0.4168%
LINC00924<>LOC105369212	rs11852492	15:95624315 T>C	0.33	Max:25.2433% Aggregated:18.839% Turkish population17.9172%	Artery - Aorta Artery - Coronary Artery - Tibial Cells - Cultured fibroblasts	0	No tissue with p value<p value threshold
CPNE2	rs11076178	16:57112490 C>T	0.49	Max:40.8816% Aggregated:20.2936% Turkish population12.1604%	Artery - Aorta Artery - Coronary Artery - Tibial Cells - Cultured fibroblasts Muscle - Skeletal Whole Blood	1	Artery - Coronary Artery - Tibial	There is no miRNA binding site
PIEZO1	rs111350029	16:88730362 G>GGGAGGC	0.35	Max:94.0592% Aggregated:89.1751% Turkish population83.8583%	Artery - Aorta Artery - Coronary Artery - Tibial Cells - Cultured fibroblasts Muscle - Skeletal Whole Blood	1	Artery - Tibial Cells - Cultured fibroblasts Muscle - Skeletal Whole Blood	There is no miRNA binding site
PIEZO1	rs11646394	16:88745871 C>A	0.16	Max:11.8278% Aggregated:7.3112% Turkish population3.3679%	Artery - Aorta Artery - Coronary Artery - Tibial Cells - Cultured fibroblasts Muscle - Skeletal Whole Blood	0	No tissue with p value<p value threshold
PIEZO1	rs2002833	16:88775709 G>A	0.50	Max:74.2124% Aggregated:58.8853% Turkish population70.9272%	Artery - Aorta Artery - Coronary Artery - Tibial Cells - Cultured fibroblasts Muscle - Skeletal Whole Blood	1	Cells - Cultured fibroblasts	There is no miRNA binding site
SMG6	rs6503321	17:2193286 G>A	0.50	Max:50.3427% Aggregated:41.0938% Turkish population39.4567%	Artery - Aorta Artery - Coronary Artery - Tibial Cells - Cultured fibroblasts Muscle - Skeletal Whole Blood	1	Cells - Cultured fibroblasts Muscle - Skeletal	There is no miRNA binding site
KCNJ2<>CASC17	rs638538	17:70219987 A>C	0.49	Max:75.6639% Aggregated:68.2386% Turkish population68.0466%	Artery - Aorta Artery - Coronary Artery - Tibial Cells - Cultured fibroblasts Muscle - Skeletal Whole Blood	0	No tissue with p value<p value threshold
LINC01152	rs9895127	17:72033667 T>G	0.49	Max:64.1292% Aggregated:56.086% Turkish population47.274%	Cells - Cultured fibroblasts	1	Cells - Cultured fibroblasts	hsa-miR-216a-5p hsa-miR-4642	The miRNA-mRNA interaction is not found in miRWALK
AP1M1	rs12609241	19:16250115 A>G	0.48	Max:77.0621% Aggregated:66.2925% Turkish population71.4101%	Artery - Aorta Artery - Coronary Artery - Tibial Cells - Cultured fibroblasts Muscle - Skeletal Whole Blood	1	Artery - Aorta Artery - Tibial Cells - Cultured fibroblasts Muscle - Skeletal Whole Blood	There is no miRNA binding site
NFATC2	rs3787184	20:51541298 A>G	0.48	Max:37.9759% Aggregated:17.8342% Turkish population25%	Artery - Aorta Artery - Coronary Artery - Tibial Cells - Cultured fibroblasts Muscle - Skeletal Whole Blood	1	Muscle - Skeletal	There is no miRNA binding site
GNAS	rs76602912	20:58884813 T>C	0.50	Max:3.9459% Aggregated:1.7677% Turkish population2.7167%	Artery - Aorta Artery - Coronary Artery - Tibial Cells - Cultured fibroblasts Muscle - Skeletal Whole Blood	1	Artery - Aorta Artery - Tibial Cells - Cultured fibroblasts	hsa-miR-3065-3p hsa-miR-29a-3p hsa-miR-4767	The miRNA-mRNA interaction is not found in miRWALK
SOX18	rs6062619	20:64051649 A>G	0.36	Max:27.995% Aggregated:21.6707% Turkish population24.0285%	Artery - Aorta Artery - Coronary Artery - Tibial Cells - Cultured fibroblasts Muscle - Skeletal Whole Blood	1	Artery - Aorta Muscle - Skeletal	There is no miRNA binding site

## Sheet: LEGEND-ST2
SUPPLEMENT-TABLE2 LEGEND: Especially in in vivo studies such as GWAS, the effect of SNPs associated with CVI on gene expression and the investigation of miRNA binding sites overlapping with these SNVs with in silico tools.
CVI-related variants (Supplement-Table1) obtained as a result of the CVI literature review are listed in this table (in column B of Supplement-Table2). The localization of the variant in the genome is indicated in column A. In the intergenic position, it is indicated with the <> sign. The specified MAF values of these variants are written in the Ensembl (https://www.ensembl.org/index.html), Frank…

## Sheet: SUPPLEMENT-TABLE3
miRNAs associated with CVI in the literature	Selected Candidate Genes	MBS				miRWALK
		Variant Name (MAF>=0.05)	In the presence of a SNP in the miRNA-DNA overlapping region, it will be found in which tissues the relevant gene is expressed (GTEx Database)	Variants evaluated as p value<p value threshold	Tissues where it is expressed as p value<p value threshold	Variant Name (MAF>=0.05)	In the presence of a SNP in the miRNA-DNA overlapping region, it will be found in which tissues the relevant gene is expressed (GTEx Database)	Variants evaluated as p value<p value threshold	Tissues where it is expressed as p value<p value threshold
hsa-miR-382	ABCA1	(-)	Not analyzed	Not analyzed	Not analyzed	(-)	Not analyzed	Not analyzed	Not analyzed
	PIEZO1	(-)	Not analyzed	Not analyzed	Not analyzed	(-)	Not analyzed	Not analyzed	Not analyzed
	CASZ1	(-)	Not analyzed	Not analyzed	Not analyzed	(-)	Not analyzed	Not analyzed	Not analyzed
	HAS2	(-)	Not analyzed	Not analyzed	Not analyzed	(-)	Not analyzed	Not analyzed	Not analyzed
	PTEN	(-)	Not analyzed	Not analyzed	Not analyzed	(-)	Not analyzed	Not analyzed	Not analyzed
hsa-miR-642a-3p	ABCA1	(-)	Not analyzed	Not analyzed	Not analyzed	(-)	Not analyzed	Not analyzed	Not analyzed
	PIEZO1	(-)	Not analyzed	Not analyzed	Not analyzed	(-)	Not analyzed	Not analyzed	Not analyzed
	CASZ1	(-)	Not analyzed	Not analyzed	Not analyzed	(-)	Not analyzed	Not analyzed	Not analyzed
	HAS2	(-)	Not analyzed	Not analyzed	Not analyzed	(-)	Not analyzed	Not analyzed	Not analyzed
	PTEN	(-)	Not analyzed	Not analyzed	Not analyzed	(-)	Not analyzed	Not analyzed	Not analyzed
hsa-miR-718	ABCA1	(-)	Not analyzed	Not analyzed	Not analyzed	(-)	Not analyzed	Not analyzed	Not analyzed
	PIEZO1	(-)	Not analyzed	Not analyzed	Not analyzed	(-)	Not analyzed	Not analyzed	Not analyzed
	CASZ1	(-)	Not analyzed	Not analyzed	Not analyzed	(-)	Not analyzed	Not analyzed	Not analyzed
	HAS2	(-)	Not analyzed	Not analyzed	Not analyzed	(-)	Not analyzed	Not analyzed	Not analyzed
	PTEN	(-)	Not analyzed	Not analyzed	Not analyzed	(-)	Not analyzed	Not analyzed	Not analyzed
hsa-miR-4459	ABCA1	ND	ND	ND	ND	ND	ND	ND	ND
	PIEZO1	ND	ND	ND	ND	ND	ND	ND	ND
	CASZ1	ND	ND	ND	ND	ND	ND	ND	ND
	HAS2	ND	ND	ND	ND	ND	ND	ND	ND
	PTEN	ND	ND	ND	ND	ND	ND	ND	ND
hsa-miR-135a-3p	ABCA1	(-)	Not analyzed	Not analyzed	Not analyzed	rs9282537	Artery - Aorta Artery - Coronary Artery - Tibial Cells - Cultured fibroblasts Muscle - Skeletal Whole Blood	0	No tissue with p value<p value threshold
	ABCA1	(-)	Not analyzed	Not analyzed	Not analyzed	rs1799777	Artery - Aorta Artery - Coronary Artery - Tibial Cells - Cultured fibroblasts Muscle - Skeletal Whole Blood	1	Cells - Cultured fibroblasts Muscle - Skeletal
	PIEZO1	(-)	Not analyzed	Not analyzed	Not analyzed	(-)
	CASZ1	(-)	Not analyzed	Not analyzed	Not analyzed	rs11121627	Artery - Aorta Artery - Coronary Artery - Tibial Cells - Cultured fibroblasts Muscle - Skeletal Whole Blood	0	No tissue with p value<p value threshold
	HAS2	(-)	Not analyzed	Not analyzed	Not analyzed	(-)	Not analyzed	Not analyzed	Not analyzed
	PTEN	(-)	Not analyzed	Not analyzed	Not analyzed	(-)	Not analyzed	Not analyzed	Not analyzed
hsa-miR-363-3p	ABCA1	(-)	Not analyzed	Not analyzed	Not analyzed	(-)	Not analyzed	Not analyzed	Not analyzed
	PIEZO1	(-)	Not analyzed	Not analyzed	Not analyzed	(-)	Not analyzed	Not analyzed	Not analyzed
	CASZ1	(-)	Not analyzed	Not analyzed	Not analyzed	(-)	Not analyzed	Not analyzed	Not analyzed
	HAS2	(-)	Not analyzed	Not analyzed	Not analyzed	(-)	Not analyzed	Not analyzed	Not analyzed
	PTEN	(-)	Not analyzed	Not analyzed	Not analyzed	(-)	Not analyzed	Not analyzed	Not analyzed
hsa-miR-216a-5p	ABCA1	(-)	Not analyzed	Not analyzed	Not analyzed	(-)	Not analyzed	Not analyzed	Not analyzed
	PIEZO1	(-)	Not analyzed	Not analyzed	Not analyzed	(-)	Not analyzed	Not analyzed	Not analyzed
	CASZ1	(-)	Not analyzed	Not analyzed	Not analyzed	(-)	Not analyzed	Not analyzed	Not analyzed
	HAS2	(-)	Not analyzed	Not analyzed	Not analyzed	(-)	Not analyzed	Not analyzed	Not analyzed
	PTEN	(-)	Not analyzed	Not analyzed	Not analyzed	(-)	Not analyzed	Not analyzed	Not analyzed
hsa-miR-136-5p	ABCA1	(-)	Not analyzed	Not analyzed	Not analyzed	(-)	Not analyzed	Not analyzed	Not analyzed
	PIEZO1	(-)	Not analyzed	Not analyzed	Not analyzed	(-)	Not analyzed	Not analyzed	Not analyzed
	CASZ1	(-)	Not analyzed	Not analyzed	Not analyzed	rs284299	Artery - Aorta Artery - Coronary Artery - Tibial Cells - Cultured fibroblasts Muscle - Skeletal Whole Blood	1	Whole Blood
	HAS2	(-)	Not analyzed	Not analyzed	Not analyzed	(-)	Not analyzed	Not analyzed	Not analyzed
	PTEN	(-)	Not analyzed	Not analyzed	Not analyzed	(-)	Not analyzed	Not analyzed	Not analyzed
hsa-miRNA-661	ABCA1	ND	Not analyzed	Not analyzed	Not analyzed	ND	ND	ND	ND
	PIEZO1	ND	Not analyzed	Not analyzed	Not analyzed	ND	ND	ND	ND
	CASZ1	ND	Not analyzed	Not analyzed	Not analyzed	ND	ND	ND	ND
	HAS2	ND	Not analyzed	Not analyzed	Not analyzed	ND	ND	ND	ND
	PTEN	ND	Not analyzed	Not analyzed	Not analyzed	ND	ND	ND	ND
hsa-miRNA-1202	ABCA1	ND	Not analyzed	Not analyzed	Not analyzed	ND	ND	ND	ND
	PIEZO1	ND	Not analyzed	Not analyzed	Not analyzed	ND	ND	ND	ND
	CASZ1	ND	Not analyzed	Not analyzed	Not analyzed	ND	ND	ND	ND
	HAS2	ND	Not analyzed	Not analyzed	Not analyzed	ND	ND	ND	ND
	PTEN	ND	Not analyzed	Not analyzed	Not analyzed	ND	ND	ND	ND
hsa-miR-202 (-3p/-5p)	ABCA1	(-)	Not analyzed	Not analyzed	Not analyzed	(-)	Not analyzed	Not analyzed	Not analyzed
	PIEZO1	(-)	Not analyzed	Not analyzed	Not analyzed	(-)	Not analyzed	Not analyzed	Not analyzed
	CASZ1	(-)	Not analyzed	Not analyzed	Not analyzed	(-)	Not analyzed	Not analyzed	Not analyzed
	HAS2	(-)	Not analyzed	Not analyzed	Not analyzed	rs200643770 (3p)	No results were found	No results were found	No results were found
	HAS2	(-)	Not analyzed	Not analyzed	Not analyzed	rs113650458 (3p)	No results were found	No results were found	No results were found
	PTEN	(-)	Not analyzed	Not analyzed	Not analyzed	(-)	Not analyzed	Not analyzed	Not analyzed
hsa-miR-122-5p	ABCA1	(-)	Not analyzed	Not analyzed	Not analyzed	(-)	Not analyzed	Not analyzed	Not analyzed
	PIEZO1	(-)	Not analyzed	Not analyzed	Not analyzed	(-)	Not analyzed	Not analyzed	Not analyzed
	CASZ1	(-)	Not analyzed	Not analyzed	Not analyzed	(-)	Not analyzed	Not analyzed	Not analyzed
	HAS2	(-)	Not analyzed	Not analyzed	Not analyzed	(-)	Not analyzed	Not analyzed	Not analyzed
	PTEN	(-)	Not analyzed	Not analyzed	Not analyzed	(-)	Not analyzed	Not analyzed	Not analyzed
hsa-miR-3591-3p	ABCA1	ND	Not analyzed	Not analyzed	Not analyzed	ND	ND	ND	ND
	PIEZO1	ND	Not analyzed	Not analyzed	Not analyzed	ND	ND	ND	ND
	CASZ1	ND	Not analyzed	Not analyzed	Not analyzed	ND	ND	ND	ND
	HAS2	ND	Not analyzed	Not analyzed	Not analyzed	ND	ND	ND	ND
	PTEN	ND	Not analyzed	Not analyzed	Not analyzed	ND	ND	ND	ND
hsa-miR-183-5p	ABCA1	(-)	Not analyzed	Not analyzed	Not analyzed	(-)	Not analyzed	Not analyzed	Not analyzed
	PIEZO1	rs4782432	Artery - Aorta Artery - Coronary Artery - Tibial Cells - Cultured fibroblasts Muscle - Skeletal Whole Blood	1	Artery - Aorta Artery - Coronary Artery - Tibial Cells - Cultured fibroblasts Muscle - Skeletal Whole Blood	(-)	Not analyzed	Not analyzed	Not analyzed
	CASZ1	(-)	Not analyzed	Not analyzed	Not analyzed	(-)	Not analyzed	Not analyzed	Not analyzed
	HAS2	(-)	Not analyzed	Not analyzed	Not analyzed	(-)	Not analyzed	Not analyzed	Not analyzed
	PTEN	(-)	Not analyzed	Not analyzed	Not analyzed	(-)	Not analyzed	Not analyzed	Not analyzed
hsa-miR-1277-3p	ABCA1	(-)	Not analyzed	Not analyzed	Not analyzed	(-)	Not analyzed	Not analyzed	Not analyzed
	PIEZO1	(-)	Not analyzed	Not analyzed	Not analyzed	(-)	Not analyzed	Not analyzed	Not analyzed
	CASZ1	(-)	Not analyzed	Not analyzed	Not analyzed	(-)	Not analyzed	Not analyzed	Not analyzed
	HAS2	(-)	Not analyzed	Not analyzed	Not analyzed	(-)	Not analyzed	Not analyzed	Not analyzed
	PTEN	(-)	Not analyzed	Not analyzed	Not analyzed	(-)	Not analyzed	Not analyzed	Not analyzed
hsa-miR-548d-3p	ABCA1	(-)	Not analyzed	Not analyzed	Not analyzed	(-)	Not analyzed	Not analyzed	Not analyzed
	PIEZO1	(-)	Not analyzed	Not analyzed	Not analyzed	(-)	Not analyzed	Not analyzed	Not analyzed
	CASZ1	(-)	Not analyzed	Not analyzed	Not analyzed	(-)	Not analyzed	Not analyzed	Not analyzed
	HAS2	(-)	Not analyzed	Not analyzed	Not analyzed	(-)	Not analyzed	Not analyzed	Not analyzed
	PTEN	(-)	Not analyzed	Not analyzed	Not analyzed	(-)	Not analyzed	Not analyzed	Not analyzed
hsa-miR-34a-5p	ABCA1	(-)	Not analyzed	Not analyzed	Not analyzed	(-)	Not analyzed	Not analyzed	Not analyzed
	PIEZO1	(-)	Not analyzed	Not analyzed	Not analyzed	(-)	Not analyzed	Not analyzed	Not analyzed
	CASZ1	(-)	Not analyzed	Not analyzed	Not analyzed	(-)	Not analyzed	Not analyzed	Not analyzed
	HAS2	(-)	Not analyzed	Not analyzed	Not analyzed	(-)	Not analyzed	Not analyzed	Not analyzed
	PTEN	(-)	Not analyzed	Not analyzed	Not analyzed	(-)	Not analyzed	Not analyzed	Not analyzed
hsa-miR-576-3p	ABCA1	(-)	Not analyzed	Not analyzed	Not analyzed	(-)	Not analyzed	Not analyzed	Not analyzed
	PIEZO1	(-)	Not analyzed	Not analyzed	Not analyzed	(-)	Not analyzed	Not analyzed	Not analyzed
	CASZ1	(-)	Not analyzed	Not analyzed	Not analyzed	(-)	Not analyzed	Not analyzed	Not analyzed
	HAS2	(-)	Not analyzed	Not analyzed	Not analyzed	(-)	Not analyzed	Not analyzed	Not analyzed
	PTEN	(-)	Not analyzed	Not analyzed	Not analyzed	(-)	Not analyzed	Not analyzed	Not analyzed
hsa-miR-454-3p	ABCA1	(-)	Not analyzed	Not analyzed	Not analyzed	(-)	Not analyzed	Not analyzed	Not analyzed
	PIEZO1	(-)	Not analyzed	Not analyzed	Not analyzed	(-)	Not analyzed	Not analyzed	Not analyzed
	CASZ1	(-)	Not analyzed	Not analyzed	Not analyzed	(-)	Not analyzed	Not analyzed	Not analyzed
	HAS2	(-)	Not analyzed	Not analyzed	Not analyzed	(-)	Not analyzed	Not analyzed	Not analyzed
	PTEN	(-)	Not analyzed	Not analyzed	Not analyzed	(-)	Not analyzed	Not analyzed	Not analyzed
hsa-miR-548d-5p	ABCA1	(-)	Not analyzed	Not analyzed	Not analyzed	(-)	Not analyzed	Not analyzed	Not analyzed
	PIEZO1	(-)	Not analyzed	Not analyzed	Not analyzed	(-)	Not analyzed	Not analyzed	Not analyzed
	CASZ1	(-)	Not analyzed	Not analyzed	Not analyzed	(-)	Not analyzed	Not analyzed	Not analyzed
	HAS2	(-)	Not analyzed	Not analyzed	Not analyzed	(-)	Not analyzed	Not analyzed	Not analyzed
	PTEN	(-)	Not analyzed	Not analyzed	Not analyzed	(-)	Not analyzed	Not analyzed	Not analyzed
hsa-miR-186-3p	ABCA1	(-)	Not analyzed	Not analyzed	Not analyzed	(-)	Not analyzed	Not analyzed	Not analyzed
	PIEZO1	(-)	Not analyzed	Not analyzed	Not analyzed	(-)	Not analyzed	Not analyzed	Not analyzed
	CASZ1	(-)	Not analyzed	Not analyzed	Not analyzed	(-)	Not analyzed	Not analyzed	Not analyzed
	HAS2	(-)	Not analyzed	Not analyzed	Not analyzed	(-)	Not analyzed	Not analyzed	Not analyzed
	PTEN	(-)	Not analyzed	Not analyzed	Not analyzed	(-)	Not analyzed	Not analyzed	Not analyzed
hsa-miR-548aa	ABCA1	(-)	Not analyzed	Not analyzed	Not analyzed	(-)	Not analyzed	Not analyzed	Not analyzed
	PIEZO1	(-)	Not analyzed	Not analyzed	Not analyzed	(-)	Not analyzed	Not analyzed	Not analyzed
	CASZ1	(-)	Not analyzed	Not analyzed	Not analyzed	(-)	Not analyzed	Not analyzed	Not analyzed
	HAS2	(-)	Not analyzed	Not analyzed	Not analyzed	(-)	Not analyzed	Not analyzed	Not analyzed
	PTEN	(-)	Not analyzed	Not analyzed	Not analyzed	(-)	Not analyzed	Not analyzed	Not analyzed
hsa-miR-33a-5p	ABCA1	(-)	Not analyzed	Not analyzed	Not analyzed	(-)	Not analyzed	Not analyzed	Not analyzed
	PIEZO1	(-)	Not analyzed	Not analyzed	Not analyzed	(-)	Not analyzed	Not analyzed	Not analyzed
	CASZ1	(-)	Not analyzed	Not analyzed	Not analyzed	(-)	Not analyzed	Not analyzed	Not analyzed
	HAS2	(-)	Not analyzed	Not analyzed	Not analyzed	(-)	Not analyzed	Not analyzed	Not analyzed
	PTEN	(-)	Not analyzed	Not analyzed	Not analyzed	(-)	Not analyzed	Not analyzed	Not analyzed
hsa-miR-590-3p	ABCA1	(-)	Not analyzed	Not analyzed	Not analyzed	(-)	Not analyzed	Not analyzed	Not analyzed
	PIEZO1	(-)	Not analyzed	Not analyzed	Not analyzed	(-)	Not analyzed	Not analyzed	Not analyzed
	CASZ1	(-)	Not analyzed	Not analyzed	Not analyzed	(-)	Not analyzed	Not analyzed	Not analyzed
	HAS2	(-)	Not analyzed	Not analyzed	Not analyzed	(-)	Not analyzed	Not analyzed	Not analyzed
	PTEN	(-)	Not analyzed	Not analyzed	Not analyzed	(-)	Not analyzed	Not analyzed	Not analyzed
hsa-miR-548t-3p	ABCA1	(-)	Not analyzed	Not analyzed	Not analyzed	(-)	Not analyzed	Not analyzed	Not analyzed
	PIEZO1	(-)	Not analyzed	Not analyzed	Not analyzed	(-)	Not analyzed	Not analyzed	Not analyzed
	CASZ1	(-)	Not analyzed	Not analyzed	Not analyzed	(-)	Not analyzed	Not analyzed	Not analyzed
	HAS2	(-)	Not analyzed	Not analyzed	Not analyzed	(-)	Not analyzed	Not analyzed	Not analyzed
	PTEN	(-)	Not analyzed	Not analyzed	Not analyzed	(-)	Not analyzed	Not analyzed	Not analyzed
hsa-miR-1277-5p	ABCA1	(-)	Not analyzed	Not analyzed	Not analyzed	(-)	Not analyzed	Not analyzed	Not analyzed
	PIEZO1	(-)	Not analyzed	Not analyzed	Not analyzed	(-)	Not analyzed	Not analyzed	Not analyzed
	CASZ1	(-)	Not analyzed	Not analyzed	Not analyzed	(-)	Not analyzed	Not analyzed	Not analyzed
	HAS2	(-)	Not analyzed	Not analyzed	Not analyzed	(-)	Not analyzed	Not analyzed	Not analyzed
	PTEN	(-)	Not analyzed	Not analyzed	Not analyzed	(-)	Not analyzed	Not analyzed	Not analyzed
hsa-let-7b-3p	ABCA1	(-)	Not analyzed	Not analyzed	Not analyzed	(-)	Not analyzed	Not analyzed	Not analyzed
	PIEZO1	(-)	Not analyzed	Not analyzed	Not analyzed	(-)	Not analyzed	Not analyzed	Not analyzed
	CASZ1	(-)	Not analyzed	Not analyzed	Not analyzed	(-)	Not analyzed	Not analyzed	Not analyzed
	HAS2	(-)	Not analyzed	Not analyzed	Not analyzed	(-)	Not analyzed	Not analyzed	Not analyzed
	PTEN	(-)	Not analyzed	Not analyzed	Not analyzed	(-)	Not analyzed	Not analyzed	Not analyzed
hsa-miR-96-5p	ABCA1	(-)	Not analyzed	Not analyzed	Not analyzed	(-)	Not analyzed	Not analyzed	Not analyzed
	PIEZO1	(-)	Not analyzed	Not analyzed	Not analyzed	(-)	Not analyzed	Not analyzed	Not analyzed
	CASZ1	(-)	Not analyzed	Not analyzed	Not analyzed	(-)	Not analyzed	Not analyzed	Not analyzed
	HAS2	(-)	Not analyzed	Not analyzed	Not analyzed	(-)	Not analyzed	Not analyzed	Not analyzed
	PTEN	(-)	Not analyzed	Not analyzed	Not analyzed	(-)	Not analyzed	Not analyzed	Not analyzed
hsa-miR-548ac	ABCA1	(-)	Not analyzed	Not analyzed	Not analyzed	(-)	Not analyzed	Not analyzed	Not analyzed
	PIEZO1	(-)	Not analyzed	Not analyzed	Not analyzed	(-)	Not analyzed	Not analyzed	Not analyzed
	CASZ1	(-)	Not analyzed	Not analyzed	Not analyzed	(-)	Not analyzed	Not analyzed	Not analyzed
	HAS2	(-)	Not analyzed	Not analyzed	Not analyzed	(-)	Not analyzed	Not analyzed	Not analyzed
	PTEN	(-)	Not analyzed	Not analyzed	Not analyzed	(-)	Not analyzed	Not analyzed	Not analyzed
hsa-miR-19a-3p	ABCA1	(-)	Not analyzed	Not analyzed	Not analyzed	(-)	Not analyzed	Not analyzed	Not analyzed
	PIEZO1	(-)	Not analyzed	Not analyzed	Not analyzed	(-)	Not analyzed	Not analyzed	Not analyzed
	CASZ1	(-)	Not analyzed	Not analyzed	Not analyzed	(-)	Not analyzed	Not analyzed	Not analyzed
	HAS2	(-)	Not analyzed	Not analyzed	Not analyzed	(-)	Not analyzed	Not analyzed	Not analyzed
	PTEN	(-)	Not analyzed	Not analyzed	Not analyzed	(-)	Not analyzed	Not analyzed	Not analyzed
hsa-miR-206	ABCA1	(-)	Not analyzed	Not analyzed	Not analyzed	(-)	Not analyzed	Not analyzed	Not analyzed
	PIEZO1	(-)	Not analyzed	Not analyzed	Not analyzed	(-)	Not analyzed	Not analyzed	Not analyzed
	CASZ1	(-)	Not analyzed	Not analyzed	Not analyzed	(-)	Not analyzed	Not analyzed	Not analyzed
	HAS2	(-)	Not analyzed	Not analyzed	Not analyzed	(-)	Not analyzed	Not analyzed	Not analyzed
	PTEN	(-)	Not analyzed	Not analyzed	Not analyzed	(-)	Not analyzed	Not analyzed	Not analyzed
hsa-miR-497-3p	ABCA1	(-)	Not analyzed	Not analyzed	Not analyzed	rs2230808	Artery - Aorta Artery - Coronary Artery - Tibial Cells - Cultured fibroblasts Muscle - Skeletal Whole Blood	0	No tissue with p value<p value threshold
	PIEZO1	(-)	Not analyzed	Not analyzed	Not analyzed	rs34679131	Artery - Aorta Artery - Coronary Artery - Tibial Cells - Cultured fibroblasts Muscle - Skeletal Whole Blood	0	No tissue with p value<p value threshold
	CASZ1	(-)	Not analyzed	Not analyzed	Not analyzed	(-)	Not analyzed	Not analyzed	Not analyzed
	HAS2	(-)	Not analyzed	Not analyzed	Not analyzed	(-)	Not analyzed	Not analyzed	Not analyzed
	PTEN	(-)	Not analyzed	Not analyzed	Not analyzed	(-)	Not analyzed	Not analyzed	Not analyzed
hsa-miR-208a-3p	ABCA1	(-)	Not analyzed	Not analyzed	Not analyzed	(-)	Not analyzed	Not analyzed	Not analyzed
	PIEZO1	(-)	Not analyzed	Not analyzed	Not analyzed	(-)	Not analyzed	Not analyzed	Not analyzed
	CASZ1	(-)	Not analyzed	Not analyzed	Not analyzed	(-)	Not analyzed	Not analyzed	Not analyzed
	HAS2	(-)	Not analyzed	Not analyzed	Not analyzed	(-)	Not analyzed	Not analyzed	Not analyzed
	PTEN	(-)	Not analyzed	Not analyzed	Not analyzed	(-)	Not analyzed	Not analyzed	Not analyzed
hsa-miR-92a-3p	ABCA1	(-)	Not analyzed	Not analyzed	Not analyzed	(-)	Not analyzed	Not analyzed	Not analyzed
	PIEZO1	(-)	Not analyzed	Not analyzed	Not analyzed	(-)	Not analyzed	Not analyzed	Not analyzed
	CASZ1	(-)	Not analyzed	Not analyzed	Not analyzed	(-)	Not analyzed	Not analyzed	Not analyzed
	HAS2	(-)	Not analyzed	Not analyzed	Not analyzed	(-)	Not analyzed	Not analyzed	Not analyzed
	PTEN	(-)	Not analyzed	Not analyzed	Not analyzed	(-)	Not analyzed	Not analyzed	Not analyzed
hsa-miR-874-5p	ABCA1	(-)	Not analyzed	Not analyzed	Not analyzed	(-)	Not analyzed	Not analyzed	Not analyzed
	PIEZO1	(-)	Not analyzed	Not analyzed	Not analyzed	(-)	Not analyzed	Not analyzed	Not analyzed
	CASZ1	(-)	Not analyzed	Not analyzed	Not analyzed	(-)	Not analyzed	Not analyzed	Not analyzed
	HAS2	(-)	Not analyzed	Not analyzed	Not analyzed	(-)	Not analyzed	Not analyzed	Not analyzed
	PTEN	(-)	Not analyzed	Not analyzed	Not analyzed	(-)	Not analyzed	Not analyzed	Not analyzed
hsa-miR-106b-3p	ABCA1	(-)	Not analyzed	Not analyzed	Not analyzed	(-)	Not analyzed	Not analyzed	Not analyzed
	PIEZO1	(-)	Not analyzed	Not analyzed	Not analyzed	rs11281795	Artery - Aorta Artery - Coronary Artery - Tibial Cells - Cultured fibroblasts Muscle - Skeletal Whole Blood	0	No tissue with p value<p value threshold
	CASZ1	(-)	Not analyzed	Not analyzed	Not analyzed	(-)	Not analyzed	Not analyzed	Not analyzed
	HAS2	(-)	Not analyzed	Not analyzed	Not analyzed	(-)	Not analyzed	Not analyzed	Not analyzed
	PTEN	(-)	Not analyzed	Not analyzed	Not analyzed	(-)	Not analyzed	Not analyzed	Not analyzed
hsa-miR-181a-2-3p	ABCA1	(-)	Not analyzed	Not analyzed	Not analyzed	(-)	Not analyzed	Not analyzed	Not analyzed
	PIEZO1	(-)	Not analyzed	Not analyzed	Not analyzed	(-)	Not analyzed	Not analyzed	Not analyzed
	CASZ1	(-)	Not analyzed	Not analyzed	Not analyzed	(-)	Not analyzed	Not analyzed	Not analyzed
	HAS2	(-)	Not analyzed	Not analyzed	Not analyzed	(-)	Not analyzed	Not analyzed	Not analyzed
	PTEN	(-)	Not analyzed	Not analyzed	Not analyzed	(-)	Not analyzed	Not analyzed	Not analyzed
hsa-miR-128-3p	ABCA1	(-)	Not analyzed	Not analyzed	Not analyzed	(-)	Not analyzed	Not analyzed	Not analyzed
	PIEZO1	(-)	Not analyzed	Not analyzed	Not analyzed	(-)	Not analyzed	Not analyzed	Not analyzed
	CASZ1	(-)	Not analyzed	Not analyzed	Not analyzed	(-)	Not analyzed	Not analyzed	Not analyzed
	HAS2	(-)	Not analyzed	Not analyzed	Not analyzed	(-)	Not analyzed	Not analyzed	Not analyzed
	PTEN	(-)	Not analyzed	Not analyzed	Not analyzed	(-)	Not analyzed	Not analyzed	Not analyzed
hsa-miR-769-5p	ABCA1	(-)	Not analyzed	Not analyzed	Not analyzed	(-)	Not analyzed	Not analyzed	Not analyzed
	PIEZO1	(-)	Not analyzed	Not analyzed	Not analyzed	rs13333358	Artery - Aorta Artery - Coronary Artery - Tibial Cells - Cultured fibroblasts Muscle - Skeletal Whole Blood	0	No tissue with p value<p value threshold
	CASZ1	(-)	Not analyzed	Not analyzed	Not analyzed	(-)	Not analyzed	Not analyzed	Not analyzed
	HAS2	(-)	Not analyzed	Not analyzed	Not analyzed	(-)	Not analyzed	Not analyzed	Not analyzed
	PTEN	(-)	Not analyzed	Not analyzed	Not analyzed	(-)	Not analyzed	Not analyzed	Not analyzed
hsa-miR-30e-3p	ABCA1	(-)	Not analyzed	Not analyzed	Not analyzed	(-)	Not analyzed	Not analyzed	Not analyzed
	PIEZO1	(-)	Not analyzed	Not analyzed	Not analyzed	(-)	Not analyzed	Not analyzed	Not analyzed
	CASZ1	(-)	Not analyzed	Not analyzed	Not analyzed	(-)	Not analyzed	Not analyzed	Not analyzed
	HAS2	(-)	Not analyzed	Not analyzed	Not analyzed	(-)	Not analyzed	Not analyzed	Not analyzed
	PTEN	(-)	Not analyzed	Not analyzed	Not analyzed	(-)	Not analyzed	Not analyzed	Not analyzed
hsa-miR-1250-5p	ABCA1	(-)	Not analyzed	Not analyzed	Not analyzed	(-)	Not analyzed	Not analyzed	Not analyzed
	PIEZO1	rs114034093*	No results were found	No results were found	No results were found	(-)	Not analyzed	Not analyzed	Not analyzed
	CASZ1	(-)	Not analyzed	Not analyzed	Not analyzed	(-)	Not analyzed	Not analyzed	Not analyzed
	HAS2	(-)	Not analyzed	Not analyzed	Not analyzed	(-)	Not analyzed	Not analyzed	Not analyzed
	PTEN	(-)	Not analyzed	Not analyzed	Not analyzed	(-)	Not analyzed	Not analyzed	Not analyzed
hsa-miR-25-3p	ABCA1	(-)	Not analyzed	Not analyzed	Not analyzed	(-)	Not analyzed	Not analyzed	Not analyzed
	PIEZO1	(-)	Not analyzed	Not analyzed	Not analyzed	(-)	Not analyzed	Not analyzed	Not analyzed
	CASZ1	(-)	Not analyzed	Not analyzed	Not analyzed	(-)	Not analyzed	Not analyzed	Not analyzed
	HAS2	(-)	Not analyzed	Not analyzed	Not analyzed	(-)	Not analyzed	Not analyzed	Not analyzed
	PTEN	(-)	Not analyzed	Not analyzed	Not analyzed	(-)	Not analyzed	Not analyzed	Not analyzed
hsa-miR-103a-2-5p	ABCA1	(-)	Not analyzed	Not analyzed	Not analyzed	(-)	Not analyzed	Not analyzed	Not analyzed
	PIEZO1	(-)	Not analyzed	Not analyzed	Not analyzed	(-)	Not analyzed	Not analyzed	Not analyzed
	CASZ1	(-)	Not analyzed	Not analyzed	Not analyzed	(-)	Not analyzed	Not analyzed	Not analyzed
	HAS2	(-)	Not analyzed	Not analyzed	Not analyzed	(-)	Not analyzed	Not analyzed	Not analyzed
	PTEN	(-)	Not analyzed	Not analyzed	Not analyzed	(-)	Not analyzed	Not analyzed	Not analyzed
hsa-miR-141-5p	ABCA1	(-)	Not analyzed	Not analyzed	Not analyzed	(-)	Not analyzed	Not analyzed	Not analyzed
	PIEZO1	(-)	Not analyzed	Not analyzed	Not analyzed	(-)	Not analyzed	Not analyzed	Not analyzed
	CASZ1	(-)	Not analyzed	Not analyzed	Not analyzed	(-)	Not analyzed	Not analyzed	Not analyzed
	HAS2	(-)	Not analyzed	Not analyzed	Not analyzed	(-)	Not analyzed	Not analyzed	Not analyzed
	PTEN	(-)	Not analyzed	Not analyzed	Not analyzed	(-)	Not analyzed	Not analyzed	Not analyzed
hsa-miR-3692-5p	ABCA1	(-)	Not analyzed	Not analyzed	Not analyzed	(-)	Not analyzed	Not analyzed	Not analyzed
	PIEZO1	(-)	Not analyzed	Not analyzed	Not analyzed	(-)	Not analyzed	Not analyzed	Not analyzed
	CASZ1	(-)	Not analyzed	Not analyzed	Not analyzed	(-)	Not analyzed	Not analyzed	Not analyzed
	HAS2	(-)	Not analyzed	Not analyzed	Not analyzed	(-)	Not analyzed	Not analyzed	Not analyzed
	PTEN	(-)	Not analyzed	Not analyzed	Not analyzed	(-)	Not analyzed	Not analyzed	Not analyzed
hsa-miR-4659a-3p	ABCA1	(-)	Not analyzed	Not analyzed	Not analyzed	(-)	Not analyzed	Not analyzed	Not analyzed
	PIEZO1	(-)	Not analyzed	Not analyzed	Not analyzed	(-)	Not analyzed	Not analyzed	Not analyzed
	CASZ1	(-)	Not analyzed	Not analyzed	Not analyzed	(-)	Not analyzed	Not analyzed	Not analyzed
	HAS2	(-)	Not analyzed	Not analyzed	Not analyzed	(-)	Not analyzed	Not analyzed	Not analyzed
	PTEN	(-)	Not analyzed	Not analyzed	Not analyzed	(-)	Not analyzed	Not analyzed	Not analyzed
hsa-miR-4659b-3p	ABCA1	(-)	Not analyzed	Not analyzed	Not analyzed	rs34788556	Artery - Aorta Artery - Coronary Artery - Tibial Cells - Cultured fibroblasts Muscle - Skeletal Whole Blood	0	No tissue with p value<p value threshold
	PIEZO1	(-)	Not analyzed	Not analyzed	Not analyzed	rs1061238	Artery - Aorta Artery - Coronary Artery - Tibial Cells - Cultured fibroblasts Muscle - Skeletal Whole Blood	1	Artery - Coronary Muscle - Skeletal
	CASZ1	(-)	Not analyzed	Not analyzed	Not analyzed	(-)	Not analyzed	Not analyzed	Not analyzed
	HAS2	(-)	Not analyzed	Not analyzed	Not analyzed	(-)	Not analyzed	Not analyzed	Not analyzed
	PTEN	(-)	Not analyzed	Not analyzed	Not analyzed	(-)	Not analyzed	Not analyzed	Not analyzed
hsa-miR-4691-5p	ABCA1	(-)	Not analyzed	Not analyzed	Not analyzed	(-)	Not analyzed	Not analyzed	Not analyzed
	PIEZO1	(-)	Not analyzed	Not analyzed	Not analyzed	(-)	Not analyzed	Not analyzed	Not analyzed
	CASZ1	(-)	Not analyzed	Not analyzed	Not analyzed	(-)	Not analyzed	Not analyzed	Not analyzed
	HAS2	(-)	Not analyzed	Not analyzed	Not analyzed	(-)	Not analyzed	Not analyzed	Not analyzed
	PTEN	(-)	Not analyzed	Not analyzed	Not analyzed	(-)	Not analyzed	Not analyzed	Not analyzed
hsa-miR-4778-3p	ABCA1	(-)	Not analyzed	Not analyzed	Not analyzed	rs2066716	Artery - Aorta Artery - Coronary Artery - Tibial Cells - Cultured fibroblasts Muscle - Skeletal Whole Blood	0	No tissue with p value<p value threshold
	ABCA1	(-)	Not analyzed	Not analyzed	Not analyzed	rs2066714	Artery - Aorta Artery - Coronary Artery - Tibial Cells - Cultured fibroblasts Muscle - Skeletal Whole Blood	1	Artery - Coronary
	PIEZO1	(-)	Not analyzed	Not analyzed	Not analyzed	(-)	Not analyzed	Not analyzed	Not analyzed
	CASZ1	(-)	Not analyzed	Not analyzed	Not analyzed	(-)	Not analyzed	Not analyzed	Not analyzed
	HAS2	(-)	Not analyzed	Not analyzed	Not analyzed	(-)	Not analyzed	Not analyzed	Not analyzed
	PTEN	(-)	Not analyzed	Not analyzed	Not analyzed	(-)	Not analyzed	Not analyzed	Not analyzed
hsa-miR-6738-3p	ABCA1	(-)	Not analyzed	Not analyzed	Not analyzed	(-)	Not analyzed	Not analyzed	Not analyzed
	PIEZO1	(-)	Not analyzed	Not analyzed	Not analyzed	(-)	Not analyzed	Not analyzed	Not analyzed
	CASZ1	(-)	Not analyzed	Not analyzed	Not analyzed	(-)	Not analyzed	Not analyzed	Not analyzed
	HAS2	(-)	Not analyzed	Not analyzed	Not analyzed	(-)	Not analyzed	Not analyzed	Not analyzed
	PTEN	(-)	Not analyzed	Not analyzed	Not analyzed	(-)	Not analyzed	Not analyzed	Not analyzed
hsa-miR-6792-3p	ABCA1	(-)	Not analyzed	Not analyzed	Not analyzed	(-)	Not analyzed	Not analyzed	Not analyzed
	PIEZO1	(-)	Not analyzed	Not analyzed	Not analyzed	(-)	Not analyzed	Not analyzed	Not analyzed
	CASZ1	(-)	Not analyzed	Not analyzed	Not analyzed	(-)	Not analyzed	Not analyzed	Not analyzed
	HAS2	(-)	Not analyzed	Not analyzed	Not analyzed	(-)	Not analyzed	Not analyzed	Not analyzed
	PTEN	(-)	Not analyzed	Not analyzed	Not analyzed	(-)	Not analyzed	Not analyzed	Not analyzed
hsa-miR-6873-3p	ABCA1	(-)	Not analyzed	Not analyzed	Not analyzed	(-)	Not analyzed	Not analyzed	Not analyzed
	PIEZO1	(-)	Not analyzed	Not analyzed	Not analyzed	(-)	Not analyzed	Not analyzed	Not analyzed
	CASZ1	(-)	Not analyzed	Not analyzed	Not analyzed	(-)	Not analyzed	Not analyzed	Not analyzed
	HAS2	(-)	Not analyzed	Not analyzed	Not analyzed	(-)	Not analyzed	Not analyzed	Not analyzed
	PTEN	(-)	Not analyzed	Not analyzed	Not analyzed	(-)	Not analyzed	Not analyzed	Not analyzed
hsa-miR-34a (-3p/-5p)	ABCA1	(-)	Not analyzed	Not analyzed	Not analyzed	(-)	Not analyzed	Not analyzed	Not analyzed
	PIEZO1	(-)	Not analyzed	Not analyzed	Not analyzed	(-)	Not analyzed	Not analyzed	Not analyzed
	CASZ1	(-)	Not analyzed	Not analyzed	Not analyzed	(-)	Not analyzed	Not analyzed	Not analyzed
	HAS2	(-)	Not analyzed	Not analyzed	Not analyzed	(-)	Not analyzed	Not analyzed	Not analyzed
	PTEN	(-)	Not analyzed	Not analyzed	Not analyzed	(-)	Not analyzed	Not analyzed	Not analyzed
hsa-miR-155(-3p/-5p)	ABCA1	(-)	Not analyzed	Not analyzed	Not analyzed	(-)	Not analyzed	Not analyzed	Not analyzed
	PIEZO1	(-)	Not analyzed	Not analyzed	Not analyzed	(-)	Not analyzed	Not analyzed	Not analyzed
	CASZ1	(-)	Not analyzed	Not analyzed	Not analyzed	(-)	Not analyzed	Not analyzed	Not analyzed
	HAS2	(-)	Not analyzed	Not analyzed	Not analyzed	(-)	Not analyzed	Not analyzed	Not analyzed
	PTEN	(-)	Not analyzed	Not analyzed	Not analyzed	(-)	Not analyzed	Not analyzed	Not analyzed
hsa-miR-378(-3p/-5p)	ABCA1	ND	Not analyzed	Not analyzed	Not analyzed	ND	ND	ND	ND
	PIEZO1	ND	Not analyzed	Not analyzed	Not analyzed	ND	ND	ND	ND
	CASZ1	ND	Not analyzed	Not analyzed	Not analyzed	ND	ND	ND	ND
	HAS2	ND	Not analyzed	Not analyzed	Not analyzed	ND	ND	ND	ND
	PTEN	ND	Not analyzed	Not analyzed	Not analyzed	ND	ND	ND	ND
hsa-miR-376c(-3p/-5p)	ABCA1	(-)	Not analyzed	Not analyzed	Not analyzed	(-)	Not analyzed	Not analyzed	Not analyzed
	PIEZO1	(-)	Not analyzed	Not analyzed	Not analyzed	rs1061228 (5p)	Artery - Aorta Artery - Coronary Artery - Tibial Cells - Cultured fibroblasts Muscle - Skeletal Whole Blood	0	No tissue with p value<p value threshold
	CASZ1	(-)	Not analyzed	Not analyzed	Not analyzed	(-)	Not analyzed	Not analyzed	Not analyzed
	HAS2	(-)	Not analyzed	Not analyzed	Not analyzed	(-)	Not analyzed	Not analyzed	Not analyzed
	PTEN	(-)	Not analyzed	Not analyzed	Not analyzed	(-)	Not analyzed	Not analyzed	Not analyzed
hsa-miR-196a(-3p/-5p)	ABCA1	(-)	Not analyzed	Not analyzed	Not analyzed	(-)	Not analyzed	Not analyzed	Not analyzed
	PIEZO1	(-)	Not analyzed	Not analyzed	Not analyzed	(-)	Not analyzed	Not analyzed	Not analyzed
	CASZ1	(-)	Not analyzed	Not analyzed	Not analyzed	(-)	Not analyzed	Not analyzed	Not analyzed
	HAS2	(-)	Not analyzed	Not analyzed	Not analyzed	(-)	Not analyzed	Not analyzed	Not analyzed
	PTEN	(-)	Not analyzed	Not analyzed	Not analyzed	(-)	Not analyzed	Not analyzed	Not analyzed
hsa-miR-376a(-3p/-5p)	ABCA1	(-)	Not analyzed	Not analyzed	Not analyzed	rs34078184 (5p)	Artery - Aorta Artery - Coronary Artery - Tibial Cells - Cultured fibroblasts Muscle - Skeletal Whole Blood	0	No tissue with p value<p value threshold
	PIEZO1	(-)	Not analyzed	Not analyzed	Not analyzed	(-)	Not analyzed	Not analyzed	Not analyzed
	CASZ1	(-)	Not analyzed	Not analyzed	Not analyzed	(-)	Not analyzed	Not analyzed	Not analyzed
	HAS2	(-)	Not analyzed	Not analyzed	Not analyzed	(-)	Not analyzed	Not analyzed	Not analyzed
	PTEN	(-)	Not analyzed	Not analyzed	Not analyzed	(-)	Not analyzed	Not analyzed	Not analyzed
hsa-miR-654-3p	ABCA1	(-)	Not analyzed	Not analyzed	Not analyzed	(-)	Not analyzed	Not analyzed	Not analyzed
	PIEZO1	(-)	Not analyzed	Not analyzed	Not analyzed	(-)	Not analyzed	Not analyzed	Not analyzed
	CASZ1	(-)	Not analyzed	Not analyzed	Not analyzed	(-)	Not analyzed	Not analyzed	Not analyzed
	HAS2	(-)	Not analyzed	Not analyzed	Not analyzed	(-)	Not analyzed	Not analyzed	Not analyzed
	PTEN	(-)	Not analyzed	Not analyzed	Not analyzed	(-)	Not analyzed	Not analyzed	Not analyzed
hsa-miR-127-3p	ABCA1	(-)	Not analyzed	Not analyzed	Not analyzed	(-)	Not analyzed	Not analyzed	Not analyzed
	PIEZO1	(-)	Not analyzed	Not analyzed	Not analyzed	rs8043924	Artery - Aorta Artery - Coronary Artery - Tibial Cells - Cultured fibroblasts Muscle - Skeletal Whole Blood	1	Artery - Aorta Artery - Coronary Artery - Tibial Cells - Cultured fibroblasts Muscle - Skeletal Whole Blood
	CASZ1	(-)	Not analyzed	Not analyzed	Not analyzed	(-)	Not analyzed	Not analyzed	Not analyzed
	HAS2	(-)	Not analyzed	Not analyzed	Not analyzed	(-)	Not analyzed	Not analyzed	Not analyzed
	PTEN	(-)	Not analyzed	Not analyzed	Not analyzed	(-)	Not analyzed	Not analyzed	Not analyzed
hsa-miR-29b-1-5p	ABCA1	(-)	Not analyzed	Not analyzed	Not analyzed	(-)	Not analyzed	Not analyzed	Not analyzed
	PIEZO1	(-)	Not analyzed	Not analyzed	Not analyzed	rs141202337	No results were found	No results were found	No results were found
	CASZ1	(-)	Not analyzed	Not analyzed	Not analyzed	(-)	Not analyzed	Not analyzed	Not analyzed
	HAS2	(-)	Not analyzed	Not analyzed	Not analyzed	(-)	Not analyzed	Not analyzed	Not analyzed
	PTEN	(-)	Not analyzed	Not analyzed	Not analyzed	(-)	Not analyzed	Not analyzed	Not analyzed
hsa-miR-210 (-3p/-5p)	ABCA1	(-)	Not analyzed	Not analyzed	Not analyzed	rs2066718 (5p)	Artery - Aorta Artery - Coronary Artery - Tibial Cells - Cultured fibroblasts Muscle - Skeletal Whole Blood	0	No tissue with p value<p value threshold
	PIEZO1	(-)	Not analyzed	Not analyzed	Not analyzed	rs9928479(3p)	Artery - Aorta Artery - Coronary Artery - Tibial Cells - Cultured fibroblasts Muscle - Skeletal Whole Blood	1	Artery - Coronary
	PIEZO1	(-)	Not analyzed	Not analyzed	Not analyzed	rs34655152(3p)	Artery - Aorta Artery - Coronary Artery - Tibial Cells - Cultured fibroblasts Muscle - Skeletal Whole Blood	0	No tissue with p value<p value threshold
	CASZ1	(-)	Not analyzed	Not analyzed	Not analyzed	(-)	Not analyzed	Not analyzed	Not analyzed
	HAS2	(-)	Not analyzed	Not analyzed	Not analyzed	(-)	Not analyzed	Not analyzed	Not analyzed
	PTEN	(-)	Not analyzed	Not analyzed	Not analyzed	(-)	Not analyzed	Not analyzed	Not analyzed
hsa-miR-338-3p	ABCA1	(-)	Not analyzed	Not analyzed	Not analyzed	(-)	Not analyzed	Not analyzed	Not analyzed
	PIEZO1	(-)	Not analyzed	Not analyzed	Not analyzed	(-)	Not analyzed	Not analyzed	Not analyzed
	CASZ1	(-)	Not analyzed	Not analyzed	Not analyzed	(-)	Not analyzed	Not analyzed	Not analyzed
	HAS2	(-)	Not analyzed	Not analyzed	Not analyzed	(-)	Not analyzed	Not analyzed	Not analyzed
	PTEN	(-)	Not analyzed	Not analyzed	Not analyzed	(-)	Not analyzed	Not analyzed	Not analyzed
hsa-miR-146b-5p	ABCA1	(-)	Not analyzed	Not analyzed	Not analyzed	(-)	Not analyzed	Not analyzed	Not analyzed
	PIEZO1	(-)	Not analyzed	Not analyzed	Not analyzed	(-)	Not analyzed	Not analyzed	Not analyzed
	CASZ1	(-)	Not analyzed	Not analyzed	Not analyzed	(-)	Not analyzed	Not analyzed	Not analyzed
	HAS2	(-)	Not analyzed	Not analyzed	Not analyzed	(-)	Not analyzed	Not analyzed	Not analyzed
	PTEN	(-)	Not analyzed	Not analyzed	Not analyzed	(-)	Not analyzed	Not analyzed	Not analyzed
hsa-miR‑199a‑5p	ABCA1	ND	Not analyzed	Not analyzed	Not analyzed	ND	ND	ND	ND
	PIEZO1	ND	Not analyzed	Not analyzed	Not analyzed	ND	ND	ND	ND
	CASZ1	ND	Not analyzed	Not analyzed	Not analyzed	ND	ND	ND	ND
	HAS2	ND	Not analyzed	Not analyzed	Not analyzed	ND	ND	ND	ND
	PTEN	ND	Not analyzed	Not analyzed	Not analyzed	ND	ND	ND	ND
hsa-miR-17-5p	ABCA1	(-)	Not analyzed	Not analyzed	Not analyzed	rs2066714	Artery - Aorta Artery - Coronary Artery - Tibial Cells - Cultured fibroblasts Muscle - Skeletal Whole Blood	1	Artery - Coronary
	ABCA1	(-)	Not analyzed	Not analyzed	Not analyzed	rs75141626	No results were found	No results were found	No results were found
	PIEZO1	(-)	Not analyzed	Not analyzed	Not analyzed	(-)	Not analyzed	Not analyzed	Not analyzed
	CASZ1	(-)	Not analyzed	Not analyzed	Not analyzed	(-)	Not analyzed	Not analyzed	Not analyzed
	HAS2	(-)	Not analyzed	Not analyzed	Not analyzed	(-)	Not analyzed	Not analyzed	Not analyzed
	PTEN	(-)	Not analyzed	Not analyzed	Not analyzed	(-)	Not analyzed	Not analyzed	Not analyzed
hsa-miR-1297	ABCA1	(-)	Not analyzed	Not analyzed	Not analyzed	(-)	Not analyzed	Not analyzed	Not analyzed
	PIEZO1	(-)	Not analyzed	Not analyzed	Not analyzed	(-)	Not analyzed	Not analyzed	Not analyzed
	CASZ1	(-)	Not analyzed	Not analyzed	Not analyzed	(-)	Not analyzed	Not analyzed	Not analyzed
	HAS2	(-)	Not analyzed	Not analyzed	Not analyzed	(-)	Not analyzed	Not analyzed	Not analyzed
	PTEN	(-)	Not analyzed	Not analyzed	Not analyzed	(-)	Not analyzed	Not analyzed	Not analyzed
hsa-miR-129-5p	ABCA1	(-)	Not analyzed	Not analyzed	Not analyzed	(-)	Not analyzed	Not analyzed	Not analyzed
	PIEZO1	(-)	Not analyzed	Not analyzed	Not analyzed	(-)	Not analyzed	Not analyzed	Not analyzed
	CASZ1	(-)	Not analyzed	Not analyzed	Not analyzed	(-)	Not analyzed	Not analyzed	Not analyzed
	HAS2	(-)	Not analyzed	Not analyzed	Not analyzed	(-)	Not analyzed	Not analyzed	Not analyzed
	PTEN	(-)	Not analyzed	Not analyzed	Not analyzed	(-)	Not analyzed	Not analyzed	Not analyzed
hsa-miR-33a-3p	ABCA1	(-)	Not analyzed	Not analyzed	Not analyzed	(-)	Not analyzed	Not analyzed	Not analyzed
	PIEZO1	(-)	Not analyzed	Not analyzed	Not analyzed	(-)	Not analyzed	Not analyzed	Not analyzed
	CASZ1	(-)	Not analyzed	Not analyzed	Not analyzed	(-)	Not analyzed	Not analyzed	Not analyzed
	HAS2	(-)	Not analyzed	Not analyzed	Not analyzed	(-)	Not analyzed	Not analyzed	Not analyzed
	PTEN	(-)	Not analyzed	Not analyzed	Not analyzed	(-)	Not analyzed	Not analyzed	Not analyzed
hsa-miR-20b-5p	ABCA1	(-)	Not analyzed	Not analyzed	Not analyzed	(-)	Not analyzed	Not analyzed	Not analyzed
	PIEZO1	(-)	Not analyzed	Not analyzed	Not analyzed	(-)	Not analyzed	Not analyzed	Not analyzed
	CASZ1	(-)	Not analyzed	Not analyzed	Not analyzed	(-)	Not analyzed	Not analyzed	Not analyzed
	HAS2	(-)	Not analyzed	Not analyzed	Not analyzed	(-)	Not analyzed	Not analyzed	Not analyzed
	PTEN	(-)	Not analyzed	Not analyzed	Not analyzed	(-)	Not analyzed	Not analyzed	Not analyzed
hsa-miR-301b-3p	ABCA1	(-)	Not analyzed	Not analyzed	Not analyzed	(-)	Not analyzed	Not analyzed	Not analyzed
	PIEZO1	(-)	Not analyzed	Not analyzed	Not analyzed	(-)	Not analyzed	Not analyzed	Not analyzed
	CASZ1	(-)	Not analyzed	Not analyzed	Not analyzed	(-)	Not analyzed	Not analyzed	Not analyzed
	HAS2	(-)	Not analyzed	Not analyzed	Not analyzed	(-)	Not analyzed	Not analyzed	Not analyzed
	PTEN	(-)	Not analyzed	Not analyzed	Not analyzed	(-)	Not analyzed	Not analyzed	Not analyzed
hsa-miR-27a-3p	ABCA1	(-)	Not analyzed	Not analyzed	Not analyzed	(-)	Not analyzed	Not analyzed	Not analyzed
	PIEZO1	(-)	Not analyzed	Not analyzed	Not analyzed	(-)	Not analyzed	Not analyzed	Not analyzed
	CASZ1	(-)	Not analyzed	Not analyzed	Not analyzed	(-)	Not analyzed	Not analyzed	Not analyzed
	HAS2	(-)	Not analyzed	Not analyzed	Not analyzed	(-)	Not analyzed	Not analyzed	Not analyzed
	PTEN	(-)	Not analyzed	Not analyzed	Not analyzed	(-)	Not analyzed	Not analyzed	Not analyzed
hsa-miR-24-3p	ABCA1	(-)	Not analyzed	Not analyzed	Not analyzed	(-)	Not analyzed	Not analyzed	Not analyzed
	PIEZO1	(-)	Not analyzed	Not analyzed	Not analyzed	(-)	Not analyzed	Not analyzed	Not analyzed
	CASZ1	(-)	Not analyzed	Not analyzed	Not analyzed	(-)	Not analyzed	Not analyzed	Not analyzed
	HAS2	(-)	Not analyzed	Not analyzed	Not analyzed	(-)	Not analyzed	Not analyzed	Not analyzed
	PTEN	(-)	Not analyzed	Not analyzed	Not analyzed	(-)	Not analyzed	Not analyzed	Not analyzed
hsa-miR-137 (-3p/-5p)	ABCA1	(-)	Not analyzed	Not analyzed	Not analyzed	(-)	Not analyzed	Not analyzed	Not analyzed
	PIEZO1	(-)	Not analyzed	Not analyzed	Not analyzed	(-)	Not analyzed	Not analyzed	Not analyzed
	CASZ1	(-)	Not analyzed	Not analyzed	Not analyzed	(-)	Not analyzed	Not analyzed	Not analyzed
	HAS2	(-)	Not analyzed	Not analyzed	Not analyzed	(-)	Not analyzed	Not analyzed	Not analyzed
	PTEN	(-)	Not analyzed	Not analyzed	Not analyzed	(-)	Not analyzed	Not analyzed	Not analyzed
hsa-miR-23b-3p	ABCA1	(-)	Not analyzed	Not analyzed	Not analyzed	(-)	Not analyzed	Not analyzed	Not analyzed
	PIEZO1	(-)	Not analyzed	Not analyzed	Not analyzed	(-)	Not analyzed	Not analyzed	Not analyzed
	CASZ1	(-)	Not analyzed	Not analyzed	Not analyzed	(-)	Not analyzed	Not analyzed	Not analyzed
	HAS2	(-)	Not analyzed	Not analyzed	Not analyzed	(-)	Not analyzed	Not analyzed	Not analyzed
	PTEN	(-)	Not analyzed	Not analyzed	Not analyzed	(-)	Not analyzed	Not analyzed	Not analyzed

## Sheet: LEGEND-ST3
SUPPLEMENT-TABLE3 LEGEND: Investigation of SNVs located in localizations where miRNAs associated with CVI in the literature interact with candidate genes (ABCA1, CASZ1, PIEZO1, PTEN, HAS2) in in silico tools.
SNP excel files with MAF values of 0.05 and above for ABCA1, PTEN, PIEZO1, CASZ1 and HAS2 genes are created by NCBI "Variation Viewer" (https://www.ncbi.nlm.nih.gov/variation/view/). The gene symbol is written in the "select gene" section of NCBI "Variation Viewer" (https://www.ncbi.nlm.nih.gov/variation/view/) and variants with a MAF value of 0.05 and above are filtered. MBS (https://genome.ucsc…

## Sheet: SUPPLEMENT TABLE 4
Intronic Variants	Gene	Proxy Exonic Variants in the Same Gene (R² ≥ 0.90 and MAF ≥ 0.05)	Variant position	In the presence of a SNP in the miRNA-DNA overlapping region, it will be found in which tissues the relevant gene is expressed (GTEx Database)	Variants evaluated as p value<p value threshold	Tissues where it is expressed as p value<p value threshold	miRNAs targeting the gDNA region (MBS-GhRC38)	Confirmation of miRNAs targeting the gDNA region (miRWALK-GhRC38)
rs5979390	ARHGAP6	No Proxy Exonic Variants	No Data	No Data	No Data	No Data	No Data	No Data
rs2057412	CAB39L	No Proxy Exonic Variants	No Data	No Data	No Data	No Data	No Data	No Data
rs10761247	PHF2	No Proxy Exonic Variants	No Data	No Data	No Data	No Data	No Data	No Data
rs10007409	USP53	rs6833072	chr4:119212737	Artery - Aorta Artery - Coronary Artery - Tibial Cells - Cultured fibroblasts Muscle - Skeletal Whole Blood	1	Whole Blood	There is no miRNA binding site	hsa-miR-200a-5p hsa-miR-584-3p hsa-miR-770-5p hsa-miR-3944-3p hsa-miR-4524a-3p hsa-miR-4647 hsa-miR-4691-3p hsa-miR-4734 hsa-miR-4745-3p hsa-miR-1295b-3p hsa-miR-6071 hsa-miR-6805-3p hsa-miR-6838-3p hsa-miR-6895-5p hsa-miR-7151-3p hsa-miR-9901 hsa-miR-11401 hsa-let-7d-3p hsa-miR-128-3p hsa-miR-152-5p hsa-miR-512-3p hsa-miR-935 hsa-miR-1263 hsa-miR-1470 hsa-miR-103b hsa-miR-4485-3p hsa-miR-6501-5p…
rs11728719	SORBS2	No Proxy Exonic Variants	No Data	No Data	No Data	No Data	No Data	No Data
rs41286076	KLF5	No Proxy Exonic Variants	No Data	No Data	No Data	No Data	No Data	No Data
rs76602912	GNAS	No Proxy Exonic Variants	No Data	No Data	No Data	No Data	No Data	No Data
rs9895127	LINC01152	No Proxy Exonic Variants	No Data	No Data	No Data	No Data	No Data	No Data

## Sheet: LEGEND-ST4
SUPPLEMENT-TABLE 4 LEGEND: Investigation of exonic proxy variants of intronic variants in the miRNA binding region
In Supplement Table 2, it is aimed to find exonic proxy variants of SNPs in the intron region that are located in the miRNA binding region and cause statistically significant expression change. Using the LDproxy Tool (https://ldlink.nih.gov/), proxy variants of intronic variants were obtained as an excel list. In the Excel list, proxy variants with R² ≥ 0.90 and MAF ≥ 0.05 were searched within th…
